# Supplementary material for: The Combination of Untargeted Metabolomics with Response Surface Methodology to Optimize the Functional Potential of Common Duckweed (Lemna minor L.)
Source: Antioxidants (Basel). 2023 Jan 29;12(2):313. doi: 10.3390/antiox12020313 (PMC9952736; doi:10.3390/antiox12020313)
Supplement: Supplementary file 1 [file antioxidants-12-00313-s001.zip › Table S1.xlsx]

## Sheet: a) Legend
Sample ID (Lemna minor)	Temperature °C (X1)	Ethanol % (X2)	Ultrasounds (X3)
M3	50	80	1
M4	70	80	3
M6	50	80	5
M13	30	80	3
M17	70	80	1
M18	30	80	5
M1	50	50	3
M7	30	50	5
M8	70	50	5
M9	50	50	3
M12	30	50	1
M14	70	50	1
M16	50	50	3
M20	50	50	3
M21	50	50	5
M10	50	50	1
M2	30	20	3
M5	50	20	5
M11	70	20	3
M15	70	20	3
M19	70	20	1

## Sheet: b) dataset UHPLC-HRMS
Metabolite name	M1_rep1	M1_rep2	M1_rep3	M10_rep1	M10_rep2	M10_rep3	M11_rep1	M11_rep2	M11_rep3	M12_rep1	M12_rep2	M12_rep3	M13_rep1	M13_rep2	M13_rep3	M14_rep1	M14_rep2	M14_rep3	M15_rep1	M15_rep2	M15_rep3	M16_rep1	M16_rep2	M16_rep3	M17_rep1	M17_rep2	M17_rep3	M18_rep1	M18_rep2	M18_rep3	M19_rep1	M19_rep2	M19_rep3	M2_rep1	M2_rep2	M2_rep3	M20_rep1	M20_rep2	M20_rep3	M21_rep1	M21_rep2	M21_rep3	M3_rep1	M3_rep2	M3_rep3	M4_rep1	M4_rep2	M4_rep3	M5_rep1
Cyanidin	336380	214409	140374	153925	358129	329390	39120	185497	103880	359087	403095	144250	284656	360707	303253	279897	346965	443429	85639	169647	10081	72908	221572	517425	290765	296116	71821	337969	262028	232712	84035	146087	25522	91809	195552	42266	225811	332215	201592	498148	388579	445199	82632	492407	599555	283232	241209	257033	38530
Cyanidin 3-(3'',6''-dimalonylglucoside)	5110.2	77168	56984	62636	58110	68119	5110.2	5110.2	80403	5110.2	5110.2	62746	5110.2	5110.2	62263	5110.2	5110.2	5110.2	66954	5110.2	51103	5110.2	5110.2	5110.2	5110.2	5110.2	5110.2	5110.2	5110.2	54665	5110.2	80670	5110.2	66096	5110.2	94377	63021	51102	5110.2	5110.2	5110.2	5110.2	5110.2	5110.2	5110.2	5110.2	5110.2	5110.2	5110.2
Cyanidin 3-(3''-malonylglucoside)	631.657	8507	18903	631.657	631.657	631.657	206125	228778	505168	7429	6776	631.657	631.657	631.657	631.657	631.657	631.657	631.657	290684	70947	219663	31815	14836	631.657	631.657	631.657	631.657	631.657	631.657	631.657	119373	215319	393924	118562	123668	144998	631.657	631.657	631.657	17827	631.657	6317	631.657	631.657	631.657	631.657	631.657	631.657	336362
Cyanidin 3-(6'',6'''-dicaffeylsophoroside) 5-glucoside	1350680	488299	435706	363033	521523	603371	334961	263300	375449	807747	510952	316129	1536.31	1536.31	18075	240412	1729975	430417	329221	467542	353316	777875	852297	368321	1536.31	1536.31	15363	1536.31	1536.31	1536.31	423360	627018	286416	650930	1146372	1486668	1635768	1281239	899092	745597	620994	386780	1536.31	1536.31	25309	1536.31	27582	1536.31	832228
Cyanidin 3-(6''-acetyl-galactoside)	2006.79	2006.79	22150	2006.79	2006.79	2006.79	338525	189921	376764	2006.79	2006.79	2006.79	2006.79	2006.79	2006.79	23024	34088	2006.79	340272	284539	157629	2006.79	2006.79	2006.79	2006.79	2006.79	2006.79	2006.79	2006.79	2006.79	100493	231037	139540	2006.79	28570	2006.79	2006.79	2006.79	2006.79	23188	24289	2006.79	2006.79	2006.79	2006.79	2006.79	2006.79	2006.79	144578
Cyanidin 3-(6-caffeoylglucoside) 5-glucoside	1264.98	30711	1264.98	37883	26280	35497	1264.98	42869	32172	17272	56813	23351	109426	27645	1264.98	1264.98	56586	1264.98	38082	89291	34432	1264.98	22096	1264.98	36223	1264.98	1264.98	31156	1264.98	14679	32406	1264.98	21600	222684	14025	1264.98	35227	20987	61638	1264.98	13943	1264.98	1264.98	21558	1264.98	1264.98	1264.98	20376	93104
Cyanidin 3-(6''-caffeyl-6'''-ferulylsophoroside) 5-glucoside	13262	676.917	676.917	29596	8852	23006	676.917	676.917	12526	676.917	18682	9386	16487	676.917	36635	14250	12464	10480	19941	676.917	10300	9489	22889	10475	676.917	676.917	7351	7646	676.917	676.917	13812	8477	676.917	676.917	676.917	19833	676.917	11459	19147	676.917	676.917	676.917	10834	17738	676.917	35240	21630	676.917	676.917
Cyanidin 3-(6-feruloyl-2'-sinapoylsophoroside) 5-glucoside	27153	15653	890.944	50836	12929	10456	15136	890.944	11361	890.944	10496	890.944	890.944	12673	24102	890.944	11201	10788	25060	890.944	12060	23562	890.944	890.944	890.944	26291	890.944	890.944	13446	12244	36115	890.944	23170	93215	27625	8909	18935	890.944	30200	13378	28822	12847	23188	23713	17611	15029	14478	12486	45884
Cyanidin 3-(6-feruloylglucoside) 5-(6-malonylglucoside)	707.983	42820	10473	34731	10707	26433	9678	26378	707.983	7203	15583	26202	10813	707.983	14677	707.983	37531	8448	16113	8182	33862	707.983	12540	28668	20418	707.983	12896	16318	707.983	707.983	707.983	28280	707.983	707.983	707.983	707.983	707.983	707.983	10060	11456	7811	7216	707.983	707.983	17553	21033	16387	11642	707.983
Cyanidin 3-(6''-ferulylglucoside) 5-glucoside	10146	7385	693.853	41089	17311	8696	9626	693.853	693.853	7055	26192	9153	693.853	693.853	693.853	20967	693.853	22214	28509	693.853	11636	33296	693.853	6939	27209	693.853	7628	8612	693.853	11150	13945	22242	9313	27963	11476	693.853	10043	8669	24864	693.853	7238	9624	29831	693.853	8848	20340	11121	693.853	693.853
Cyanidin 3-(6''-succinyl-glucoside)	710256	1344842	1278387	30386	503439	908717	7631596	5061218	5573593	389162	447533	225549	1019.67	1019.67	1019.67	1628783	926923	735145	8435380	4560908	9920993	1716535	1726556	792145	1019.67	11138	1019.67	1019.67	13041	1019.67	8442510	8775446	4958512	4006801	4547686	2483986	382111	505632	1182939	1693488	91285	908612	1019.67	1019.67	1019.67	1019.67	1019.67	1019.67	5015843
Cyanidin 3-(caffeoylglucoside)	15365	17212	14257	16799	36691	15318	20429	19116	35800	13299	23251	29782	49841	1154.52	1154.52	30175	48244	12111	36982	53498	1154.52	37347	15137	22438	1154.52	1154.52	1154.52	1154.52	1154.52	1154.52	21479	17338	22814	16230	1154.52	12584	1154.52	30093	13317	35632	1154.52	1154.52	29250	1154.52	25503	1154.52	1154.52	24584	18212
Cyanidin 3-(disinapoylsophoroside) 5-glucoside	2033.68	2033.68	2033.68	2033.68	2033.68	2033.68	40976	2033.68	2033.68	28052	2033.68	2033.68	2033.68	2033.68	2033.68	2033.68	2033.68	2033.68	2033.68	2033.68	2033.68	68953	2033.68	2033.68	2033.68	33336	49240	26549	2033.68	2033.68	2033.68	2033.68	2033.68	2033.68	2033.68	2033.68	2033.68	2033.68	2033.68	2033.68	28112	2033.68	2033.68	2033.68	2033.68	26428	20337	2033.68	36821
Cyanidin 3-(malonylsophoroside) 5-glucoside	11643	65673	14967	32940	28097	15820	29213	1096.71	14805	16840	14693	15313	15747	1096.71	1096.71	1096.71	27987	1096.71	1096.71	14049	1096.71	1096.71	1096.71	17483	41231	1096.71	1096.71	1096.71	1096.71	1096.71	1096.71	12803	1096.71	52280	1096.71	1096.71	1096.71	1096.71	1096.71	32990	1096.71	42970	1096.71	1096.71	1096.71	17285	24551	1096.71	1096.71
Cyanidin 3,5-diglucoside	1862.59	1862.59	42691	1862.59	24358	1862.59	1862.59	1862.59	1862.59	1862.59	1862.59	1862.59	1862.59	26262	1862.59	22950	1862.59	1862.59	1862.59	1862.59	32370	1862.59	1862.59	1862.59	1862.59	23322	1862.59	1862.59	1862.59	1862.59	1862.59	1862.59	25168	39615	24557	33052	19682	1862.59	1862.59	1862.59	1862.59	1862.59	1862.59	26608	24056	18626	1862.59	20784	1862.59
Cyanidin 3-[6-(4-glucosylferuloyl)sophoroside] 5-glucoside	5056	5056	5056	5056	5056	5056	5056	5056	5056	5056	5056	5056	5056	5056	5056	5056	5056	5056	5056	5056	5056	5056	5056	5056	5056	66719	50560	5056	5056	5056	5056	5056	5056	5056	5056	5056	5056	5056	5056	5056	5056	5056	5056	5056	5056	5056	5056	5056	5056
Cyanidin 3-galactoside p-coumaric acid ester	62073	51031	3655.58	47634	82421	3655.58	3655.58	3655.58	37078	103912	3655.58	57587	3655.58	3655.58	3655.58	73412	57691	78595	3655.58	3655.58	3655.58	157423	103804	51101	3655.58	3655.58	3655.58	3655.58	3655.58	3655.58	3655.58	3655.58	3655.58	3655.58	3655.58	3655.58	78269	68770	64454	211132	3655.58	84433	3655.58	3655.58	3655.58	3655.58	3655.58	3655.58	3655.58
Cyanidin 3-glucoside	150380	183888	141306	82892	34687	103923	143873	3189.5	46338	363895	186963	51045	596181	1979876	1038995	339229	135120	31895	133437	3189.5	61856	261980	168495	386590	794451	1360803	954605	978633	1522459	1221076	66682	144779	3189.5	80134	45112	90994	273342	161399	139714	314972	124013	158122	717842	667845	992747	906398	1910039	1282364	47043
Cyanidin 3-glucosyl-rutinoside	14119	973.781	973.781	12632	12574	12275	66830	15008	12115	17697	28223	41560	973.781	973.781	21562	27771	973.781	26902	973.781	14668	15849	37860	27451	973.781	24069	10384	11708	17034	973.781	13348	50415	22265	33754	39516	973.781	14639	79818	16280	28906	31747	38472	29875	38660	84980	973.781	34058	973.781	973.781	40063
Cyanidin 3-O-(2"-xylosyl-6"-(6"'-p-coumaroyl-glucosyl)-galactoside)	23247	15523	1224.7	27928	14224	17482	1224.7	44552	1224.7	25796	12247	13730	1224.7	1224.7	1224.7	14575	1224.7	19205	1224.7	20785	1224.7	38840	1224.7	1224.7	1224.7	1224.7	24366	1224.7	21052	1224.7	1224.7	20577	1224.7	17699	1224.7	16163	15490	19105	1224.7	1224.7	1224.7	1224.7	89768	1224.7	140704	1224.7	1224.7	1224.7	28420
Cyanidin 3-O-(2"-xylosyl-6"-(6"'-p-hydroxybenzoyl-glucosyl)-galactoside)	8247	11530	673.662	32778	7559	12546	673.662	41266	15859	13739	39681	673.662	14927	673.662	15441	13092	45110	673.662	13366	12786	8899	11649	11130	9668	11839	8158	8622	64149	45642	19164	673.662	673.662	673.662	13683	8973	673.662	24726	11090	7225	673.662	36068	673.662	15666	21459	673.662	8234	10253	26398	8619
Cyanidin 3-O-(2"-xylosyl-6"-glucosyl-galactoside)	147203	164259	132160	181100	303424	184973	814961	480656	771180	120293	134006	226457	99485	22630	66195	292168	294052	216980	1127139	855657	981350	189667	196425	147364	147822	200146	189370	118821	138881	191567	251887	948035	897109	228650	498116	506248	153912	73380	184397	449492	179910	361362	152541	218224	178543	162035	271352	323754	285983
Cyanidin 3-O-(6''-dioxalyl-glucoside)	71067	2462.06	2462.06	2462.06	2462.06	2462.06	2462.06	2462.06	2462.06	2462.06	2462.06	141156	2462.06	2462.06	2462.06	2462.06	2462.06	2462.06	2462.06	2462.06	2462.06	2462.06	2462.06	2462.06	2462.06	2462.06	2462.06	29245	24621	2462.06	2462.06	2462.06	2462.06	2462.06	2462.06	2462.06	2462.06	2462.06	2462.06	2462.06	2462.06	132255	2462.06	2462.06	2462.06	2462.06	2462.06	44149	2462.06
Cyanidin 3-O-(6''-malonyl-3''-glucosyl-glucoside)	62104	40925	22709	922.412	42785	23775	922.412	20178	922.412	10069	56615	31703	922.412	22754	35373	21298	31979	12706	57457	17794	34122	58688	29992	12197	20086	14844	922.412	19720	922.412	922.412	21839	20783	922.412	13065	63378	12951	20369	15469	922.412	38255	922.412	35319	21618	922.412	922.412	922.412	25018	922.412	18958
Cyanidin 3-O-(6-trans-p-coumaroyl-2-O-beta-D-xylopyranosyl)-beta-D-glucopyranoside	385.836	9605	29779	6271	13645	21921	15536	27555	28922	5836	5855	35071	5695	385.836	4766	10319	385.836	15298	13033	46212	10726	33739	25348	25198	6246	385.836	385.836	385.836	385.836	385.836	52460	23055	92547	34490	91031	47120	6715	20148	12860	7297	7401	26336	9728	4187	385.836	12805	385.836	385.836	13430
Cyanidin 3-O-alpha-L-arabinoside	183581	104398	136191	810479	206461	319063	367153	125267	53281	683156	192429	46163	13804	5465	9766	322149	59302	7027	339266	167205	13397	283659	139140	50008	4935	12798	411.948	5372	411.948	411.948	111831	411.948	411.948	598178	625477	656182	240725	152129	56641	201947	104720	22947	5002	4506	411.948	6517	411.948	4119	233444
Cyanidin 3-triglucoside	626280	3280639	3201497	546498	2597347	2067756	942350	2271951	383862	961850	2645127	3501698	758481	1446357	3316004	1151302	2924838	4314824	1217490	764685	1938246	2667651	3277630	3888580	1873486	4848205	3427784	2387791	4884070	1899442	354956	611683	2663196	1599869	491801	2547344	1885180	1087920	4372170	755826	2963872	2623126	1166418	1682658	1243048	3000220	2409104	1704410	607201
Cyanidin 3-xylosyl-rutinoside	21803	20139	678.593	12017	678.593	678.593	11354	678.593	17182	22746	14642	26583	52236	16253	7997	38132	8797	7041	29660	66577	24114	10203	678.593	21962	27711	678.593	10564	678.593	10824	9003	10097	678.593	13264	69080	9568	678.593	10715	678.593	53677	678.593	7611	678.593	13390	22613	7605	23792	678.593	678.593	678.593
Delphinidin	392443	1702870	584754	1073375	286094	363625	209860	436866	402041	1575611	1039382	3146888	63523	80740	1766.1	881865	1066520	583120	658266	155054	529542	1064279	578994	1103824	62460	44520	240891	110713	151471	163500	367807	1039340	1160934	1018680	558015	625797	440004	694485	1525859	2057351	900039	1769483	57612	86455	124985	170458	113350	353506	646614
Delphinidin 3-(acetylglucoside)	4341.18	4341.18	4341.18	4341.18	61021	4341.18	131671	4341.18	132969	4341.18	4341.18	4341.18	4341.18	4341.18	4341.18	4341.18	4341.18	4341.18	153756	226612	226200	4341.18	4341.18	4341.18	4341.18	4341.18	4341.18	4341.18	4341.18	4341.18	4341.18	82419	375961	43412	4341.18	4341.18	4341.18	4341.18	4341.18	4341.18	4341.18	4341.18	4341.18	4341.18	4341.18	4341.18	4341.18	4341.18	209389
Delphinidin 3,5-di(6''-malonylglucoside)	5256.65	117679	53077	5256.65	181440	5256.65	5256.65	5256.65	5256.65	5256.65	69840	5256.65	446858	1786755	967757	172038	72459	96235	5256.65	5256.65	5256.65	5256.65	52566	5256.65	1336619	1485390	1535980	790916	2457948	975070	5256.65	5256.65	5256.65	5256.65	5256.65	5256.65	151349	5256.65	5256.65	5256.65	85178	5256.65	304145	1970924	1284081	953476	935827	642255	5256.65
Delphinidin 3,5-diglucoside	512018	784007	2930535	1388085	2787470	2953855	2201321	1960615	379314	707975	2480502	1574487	1207111	214424	772830	2668924	2481364	2216544	559334	550120	2013358	1241446	814990	2890738	1384262	1841165	1670425	1874005	2147428	2963143	705635	477484	2410450	432102	480925	2613082	508869	332124	1720025	2360646	2308624	2787541	661023	874960	298847	402657	2258920	1963315	497716
Delphinidin 3-[6''-(4'''-p-coumaroylrhamnosyl)glucoside] 5-glucoside	36619	37392	54463	56394	73161	63274	48324	35084	17717	39762	16887	21917	25761	1282.36	1282.36	75012	51362	29744	44572	19394	45191	20215	52557	1282.36	1282.36	1282.36	1282.36	1282.36	1282.36	1282.36	1282.36	19330	1282.36	30479	12824	19218	18378	70101	49403	51986	55489	17726	1282.36	1282.36	1282.36	43813	1282.36	1282.36	1282.36
Delphinidin 3-caffeoylglucoside	34318	1367.22	36894	1367.22	17549	17699	1367.22	20533	1367.22	61948	1367.22	1367.22	27870	1367.22	1367.22	1367.22	1367.22	1367.22	1367.22	14874	15250	1367.22	1367.22	1367.22	1367.22	14370	1367.22	1367.22	1367.22	1367.22	14974	1367.22	19846	31406	36801	19587	1367.22	1367.22	13672	47513	1367.22	20741	1367.22	1367.22	23467	16098	1367.22	1367.22	1367.22
Delphinidin 3-feruloylglucoside	1982413	4034432	2517001	4422826	4592910	454580	4484326	2833398	2958778	3171170	5576338	3205899	10951117	8083578	1727606	3537852	4057638	5051026	4486856	5206617	3219834	5246866	3010932	5692766	14702176	13677757	8792491	8627271	14531060	10515401	2416340	5031008	2470465	2867655	3719587	6340624	4186400	2726817	3506160	3311196	2247763	2859265	5579229	13978170	13244740	9337274	15087986	9150622	3173324
Delphinidin 3-glucoside 5-(6''-malonylglucoside)	5529668	4096454	1845818	6584387	3776837	7464584	999400	674026	1169182	4982434	8086808	8231414	1609.23	1609.23	1609.23	5339901	7223944	7334856	1895390	895086	397246	4350106	7436660	5114382	1609.23	1609.23	1609.23	1609.23	1609.23	16092	680640	529197	1087524	2607890	735236	705714	3380107	7172603	4929698	7189079	7085560	7784736	1609.23	1609.23	1609.23	1609.23	1609.23	1609.23	905920
Delphinidin 3-lathyroside 5-glucoside	62227	102681	58252	199863	103281	69871	65230	77757	69188	96880	111765	71118	13640	125177	19564	49124	66695	94437	121979	103599	112035	70439	115866	39275	142182	617.717	86641	6376	34068	617.717	89132	149116	101183	97520	130776	217004	70427	136456	112963	139244	88813	174680	6177	54399	119110	128397	60844	42726	101889
delphinidin 3-O-(6''-O-malonyl)-??-glucoside	10825	969.351	969.351	10990	9694	969.351	62895	13773	969.351	969.351	969.351	969.351	969.351	969.351	969.351	969.351	10637	10000	969.351	25714	28973	969.351	24834	10646	969.351	27546	969.351	969.351	969.351	969.351	969.351	969.351	14635	14707	11217	969.351	13064	11092	969.351	32653	20331	969.351	969.351	25881	969.351	22604	969.351	26385	14959
delphinidin 3-O-glucosyl-5-O-caffeoylglucoside	3439.16	3439.16	3439.16	126065	3439.16	3439.16	3439.16	3439.16	3439.16	3439.16	83677	113066	3439.16	3439.16	3439.16	3439.16	3439.16	3439.16	3439.16	3439.16	3439.16	3439.16	3439.16	3439.16	3439.16	3439.16	3439.16	3439.16	3439.16	3439.16	3439.16	3439.16	3439.16	3439.16	3439.16	3439.16	3439.16	127044	3439.16	107025	3439.16	3439.16	3439.16	3439.16	3439.16	3439.16	3439.16	3439.16	3439.16
Delphinidin 3-sambubioside	9432	8509	18097	7127	568.054	14426	9125	568.054	568.054	7943	7612	568.054	568.054	568.054	568.054	568.054	6736	568.054	568.054	568.054	10684	568.054	7561	568.054	5899	6485	568.054	568.054	568.054	568.054	9207	21278	568.054	568.054	19017	9190	17990	7287	28436	568.054	7804	6424	568.054	568.054	568.054	7921	13249	13907	568.054
Delphinidin 3-sophoroside 5-glucoside	10172	701.183	7013	701.183	7205	701.183	701.183	12635	9266	10229	8889	701.183	701.183	10170	701.183	12934	8586	701.183	8654	701.183	701.183	701.183	10853	701.183	10349	8704	701.183	701.183	701.183	701.183	7342	9377	701.183	76683	7339	701.183	11818	701.183	7773	701.183	8148	7012	701.183	701.183	701.183	11302	701.183	701.183	701.183
Delphinidin 3-xyloside	643815	271400	386658	526397	467884	219720	348527	655940	601161	532766	275196	354280	16163	1616.31	1616.31	516913	240617	364652	392243	852053	615183	184539	647964	373857	1616.31	1616.31	1616.31	1616.31	101223	54247	483914	264379	729017	125352	208590	283329	253679	159255	224723	619957	230847	666779	1616.31	1616.31	34452	1616.31	1616.31	1616.31	310685
Malvidin	4665.5	128986	81530	63925	4665.5	4665.5	54554	4665.5	4665.5	4665.5	65710	157970	55778	58356	65570	63018	53475	4665.5	4665.5	4665.5	4665.5	71879	188350	4665.5	4665.5	4665.5	4665.5	4665.5	4665.5	4665.5	69604	74058	4665.5	4665.5	4665.5	4665.5	150270	58908	77697	55953	68626	165311	4665.5	4665.5	4665.5	58365	50252	4665.5	74323
Malvidin 3-(6-(4-feruloyl-alpha-rhamnosyl)-beta-glucoside) 5-beta-glucoside	46310	10743	10538	46108	32100	720.194	38539	27806	10499	50938	16854	11647	26993	41227	22308	27627	13111	27355	20169	21242	27766	21229	52608	45777	50956	18305	18371	17311	7436	34185	17471	41503	18004	17838	9519	9763	63173	72141	11068	31742	10555	44994	21634	19742	9480	45164	7202	10115	720.194
Malvidin 3-(6''-acetyl-galactoside)	83607	137618	18903	35994	818.005	818.005	18977	33688	818.005	18682	71107	58100	818.005	818.005	818.005	818.005	107349	47032	8180	818.005	818.005	31815	234126	25626	818.005	818.005	818.005	818.005	818.005	818.005	67058	13315	818.005	818.005	11825	818.005	66010	54240	58305	69118	50823	61937	818.005	818.005	818.005	818.005	12977	15655	11307
Malvidin 3-(6''-caffeoyl-glucoside)	1094.04	1094.04	1094.04	1094.04	10940	1094.04	14805	1094.04	1094.04	1094.04	13504	1094.04	13021	1094.04	1094.04	13575	1094.04	1094.04	1094.04	11917	1094.04	1094.04	1094.04	1094.04	1094.04	1094.04	1094.04	15643	1094.04	1094.04	1094.04	1094.04	1094.04	1094.04	1094.04	1094.04	1094.04	1094.04	1094.04	32575	23931	1094.04	24366	1094.04	15191	27406	1094.04	1094.04	1094.04
Malvidin 3-(6-coumaroylglucoside) 5-glucoside	61155	1733.21	1733.21	27983	23386	1733.21	30980	65012	1733.21	1733.21	30792	1733.21	22016	1733.21	85735	1733.21	17332	43716	56571	32628	1733.21	30627	52626	21337	27017	27166	78860	17351	1733.21	54934	1733.21	66282	1733.21	1733.21	1733.21	1733.21	35075	1733.21	1733.21	26831	28284	55959	78775	56402	1733.21	74451	1733.21	1733.21	171830
Malvidin 3-(6-malonylglucoside) 5-glucoside	96410	32705	1190.79	15238	12192	26949	72034	16220	1190.79	19448	30985	14616	1190.79	43126	1190.79	1190.79	1190.79	1190.79	17731	1190.79	31326	28385	37951	13040	1190.79	12773	1190.79	53552	1190.79	12879	1190.79	1190.79	15940	1190.79	13716	28064	15937	1190.79	1190.79	1190.79	12155	1190.79	93820	32421	39013	27704	20323	39296	32829
Malvidin 3-(6''-p-coumarylglucoside)	1037.12	1037.12	1037.12	1037.12	1037.12	1037.12	22233	29567	55574	1037.12	1037.12	1037.12	1037.12	1037.12	1037.12	1037.12	1037.12	1037.12	25477	60848	24549	1037.12	1037.12	1037.12	1037.12	1037.12	1037.12	1037.12	1037.12	1037.12	77552	72333	68513	52361	16894	19477	1037.12	1037.12	1037.12	1037.12	1037.12	1037.12	1037.12	1037.12	1037.12	1037.12	1037.12	1037.12	58546
Malvidin 3,5-diglucoside	119429	178476	417158	139478	231056	121634	211611	94063	87620	130822	1006068	883127	1526.6	1526.6	29486	291819	57550	581877	57754	744867	294650	191921	233605	189420	1526.6	31071	1526.6	1526.6	1526.6	24151	362973	104814	143736	48182	18708	15266	152344	280667	369613	253960	200692	226767	48294	1526.6	25129	50852	1526.6	1526.6	626410
Malvidin 3-alpha-L-galactoside	23359	59067	199333	81806	30390	284065	806.931	11475	806.931	806.931	25559	47488	77154	806.931	806.931	134116	42604	246172	11069	806.931	806.931	165174	72340	216900	83593	59734	806.931	806.931	82348	59417	806.931	8069	10406	806.931	806.931	11003	82956	29994	325603	806.931	44986	151286	90712	806.931	806.931	806.931	42185	68387	806.931
Malvidin 3-arabinoside	32042	89748	75731	172369	117189	56249	197701	148834	146923	65970	93809	41681	22869	30552	21714	123824	57931	153088	118323	124503	182889	146741	66258	150031	26464	26305	73976	35331	24240	68686	101632	134912	168529	140337	202038	196305	80764	106725	129543	126250	94166	107949	29104	33416	22844	5190	79071	69053	99364
Malvidin 3-caffeoyl-glucoside	32663	593.605	6575	11053	10759	6929	9234	25904	15666	21414	22533	7277	13565	6408	20252	18222	11613	17124	32981	11727	593.605	32726	7092	8294	10460	5936	23305	593.605	593.605	8849	593.605	593.605	35678	23536	7122	10254	8713	8836	9195	26695	593.605	8555	29640	593.605	15887	10423	10302	593.605	20723
Malvidin 3-chlorogenic acid glucoside	52535	22843	1578.26	26099	1578.26	1578.26	1578.26	28500	24633	50872	55815	22782	1578.26	17166	41250	1578.26	39191	1578.26	31322	1578.26	1578.26	21663	22917	1578.26	24868	45839	1578.26	57426	1578.26	1578.26	28260	22866	1578.26	22794	25627	19583	31264	1578.26	1578.26	20709	60358	31517	61166	35361	31734	1578.26	1578.26	25758	52316
Malvidin 3-glucoside	104528	635697	335030	167197	629301	798378	82067	71386	89086	258266	593722	285820	122333	156077	198753	377599	577666	376679	26362	33073	72360	555751	273224	423180	155714	136774	169925	316565	130132	125977	110214	65364	88100	148872	49917	37261	273680	576177	733350	226391	238580	253911	64999	293505	121506	80298	204142	158119	28183
Malvidin 3-rhamnoside	17036	18015	9851	19766	16371	9036	472.848	472.848	472.848	46319	26549	16378	472.848	472.848	11412	14779	5996	17570	13553	472.848	472.848	8711	8558	7744	5303	6004	34521	9726	472.848	12875	15558	13266	472.848	32360	472.848	31835	30530	14073	16974	9235	21289	43915	7061	7048	18663	9072	7162	13163	25721
Malvidin 3-rhamnoside 5-glucoside	51824	43606	2274.24	49669	42091	2274.24	2274.24	2274.24	33745	35720	29863	2274.24	22742	2274.24	2274.24	2274.24	84418	2274.24	79378	43781	2274.24	2274.24	2274.24	2274.24	2274.24	26265	2274.24	2274.24	2274.24	45706	55300	50722	2274.24	93375	169060	27992	91787	63310	2274.24	2274.24	34187	30773	2274.24	25275	36289	34762	2274.24	46785	123246
Malvidin 3-sophoroside 5-glucoside	58951	13972	11154	22080	854.283	854.283	38236	854.283	854.283	31175	854.283	854.283	854.283	9998	10708	38102	13511	14542	15498	854.283	38219	38811	854.283	19519	12967	854.283	8991	10983	9568	10645	854.283	14857	854.283	854.283	21364	854.283	28536	39282	15526	854.283	14178	29239	57846	28108	13403	854.283	854.283	854.283	854.283
Pelargonidin 3-(2gluglucosylrutinoside)	56483	1068.98	1068.98	1068.98	32729	1068.98	1068.98	12269	1068.98	51549	40215	10690	46484	24244	20924	12714	67431	60683	32820	25680	31324	21882	1068.98	1068.98	1068.98	16975	49076	15913	1068.98	1068.98	42832	1068.98	22351	95398	1068.98	1068.98	1068.98	1068.98	1068.98	1068.98	29079	16732	22324	43138	1068.98	1068.98	15537	13629	29544
Pelargonidin 3-(6''-succinyl-glucoside)	22782	311636	328097	179482	89712	194037	121816	175509	75059	214265	305606	555377	1202.03	63603	58238	205372	412364	376178	84834	71595	96761	183214	191437	422342	26694	41552	70522	37495	16451	44021	40586	104159	110304	44201	327917	424162	197422	74229	182124	189851	215372	261418	38010	34791	117507	1202.03	110362	117926	30952
Pelargonidin 3,5-di-O-glucoside	24576	9708	14548	22417	41622	9649	335400	491756	1138683	16392	28886	52372	9758	539.442	72509	55604	31624	58700	828546	1130855	763985	58110	117020	151031	6967	29889	13186	26856	49654	31816	562754	674824	763442	146748	333203	357072	36457	539.442	47153	50879	45240	42943	15638	8563	18895	11944	49305	539.442	160066
Pelargonidin 3-glucoside	643815	223899	273031	364710	111565	186232	551641	726859	642049	123035	184671	206267	16163	58521	1616.31	309762	342903	506999	246368	852053	615183	436699	310147	565197	1616.31	1616.31	1616.31	1616.31	101223	54247	230856	999885	729017	511891	182298	419646	366188	183737	235030	631070	412025	666779	1616.31	1616.31	69946	1616.31	1616.31	1616.31	385144
Pelargonidin 3-O-[2-O-(6-(E)-caffeoyl-beta-D-glucopyranosyl)-6-O-(E)-caffeoyl-beta-D-glucopyranoside] 5-O-(beta-D-glucopyranoside)	1693.01	23757	47485	39179	29765	1693.01	97552	1693.01	1693.01	44475	40946	18528	18953	1693.01	1693.01	85729	1693.01	38128	67477	28734	1693.01	1693.01	27563	1693.01	1693.01	1693.01	1693.01	16930	1693.01	1693.01	87094	28058	33327	1693.01	63054	28391	1693.01	1693.01	1693.01	1693.01	1693.01	31510	41619	1693.01	31682	74062	1693.01	28682	1693.01
Pelargonidin 3-O-[2-O-(6-(E)-caffeoyl-beta-D-glucopyranosyl)-6-O-(E)-p-coumaroyl-beta-D-glucopyranoside] 5-O-(beta-D-glucopyranoside)	501510	997955	2275738	630461	1569136	428705	409976	502765	210396	945758	2165868	721770	1279.18	26235	22355	724400	1775895	1088303	991044	369958	517300	1150152	1861690	368356	1279.18	23350	14844	12792	1279.18	28681	338113	476642	447853	463739	477945	2105507	574483	975876	970536	879744	2351830	897533	33562	31602	1279.18	1279.18	1279.18	23367	688894
Pelargonidin 3-O-[2-O-(6-(E)-feruloyl-beta-D-glucopyranosyl)-6-O-(E)-caffeoyl-beta-D-glucopyranoside] 5-O-(beta-D-glucopyranoside)	13063	755.005	19353	81336	755.005	20898	55120	9318	755.005	24657	8538	12690	23535	7550	25509	16152	12998	755.005	22245	13684	27468	12475	26013	755.005	8989	67024	755.005	21737	18910	755.005	13331	12512	755.005	755.005	22555	755.005	15636	11025	13352	21604	755.005	9659	51558	755.005	39234	25280	10778	12630	12763
Pelargonidin 3-O-[2-O-(6-(E)-feruloyl-beta-D-glucopyranosyl)-6-O-(E)-feruloyl-beta-D-glucopyranoside] 5-O-(beta-D-glucopyranoside)	51867	13966	10007	21033	12883	31673	27555	35146	21523	11209	10835	23487	21194	19777	817.134	36804	817.134	15063	71303	817.134	16810	38183	14482	35654	817.134	9447	10400	16652	10081	8171	23192	817.134	817.134	82223	817.134	27657	23174	27494	19455	817.134	17277	817.134	12953	11674	817.134	33731	25047	10294	24184
Pelargonidin 3-O-[2-O-(6-(E)-feruloyl-beta-D-glucopyranosyl)-6-O-(E)-p-coumaroyl-beta-D-glucopyranoside] 5-O-(beta-D-glucopyranoside)	24097	38588	9932	25990	18121	11885	15817	36745	781.589	11789	10086	781.589	22570	781.589	10385	17988	12208	15014	781.589	34116	21985	11019	18870	11025	781.589	16926	781.589	25789	15858	17804	781.589	14498	781.589	29753	781.589	13146	27278	9799	11694	781.589	12345	48005	12787	781.589	781.589	68102	7972	28192	33953
Pelargonidin 3-O-[2-O-beta-D-glucopyranosyl-6-O-(E)-p-coumaroyl-beta-D-glucopyranoside] 5-O-(beta-D-glucopyranoside)	61802	50215	12439	44592	36307	23443	13909	67616	20841	60542	9165	16568	9604	9023	11847	26884	13860	18353	30460	36610	27306	44768	76542	26390	47548	50412	16913	21046	656.921	24508	17144	656.921	6569	43718	11216	656.921	35122	11198	14329	20659	656.921	8705	12079	36818	17007	11784	10908	44842	12145
Pelargonidin 3-O-[4-Hydroxy-3-methoxy-E-cinnamoyl-(->4)-a-L-rhamnopyranosyl-(1->6)-b-D-glucopyranoside] 5-O-b-D-glucopyranoside	35452	1897.55	38690	26687	22777	1897.55	35493	28969	30584	53282	79169	36183	18975	1897.55	1897.55	1897.55	47433	1897.55	1897.55	1897.55	43415	1897.55	1897.55	23766	52431	1897.55	20260	40213	27565	55509	1897.55	1897.55	21689	22996	36259	85917	35719	1897.55	1897.55	35374	70206	36819	66891	23522	1897.55	63088	1897.55	1897.55	80004
Pelargonidin 3-O-[b-D-Glucopyranosyl-(1->2)-[4-hydroxycinnamoyl-(->6)]-b-D-glucopyranoside](E-) 5-O-(6-O-malonyl-b-D-glucopyranoside)	65624	34857	30119	12210	13924	25234	28055	19218	18493	32033	9684	16693	10975	47405	33150	27013	22648	28032	32792	44923	856.851	856.851	11767	22350	18976	22464	22170	35228	10983	856.851	18167	856.851	17511	21732	25171	856.851	63350	39012	856.851	13241	28411	856.851	80519	44189	26068	46688	856.851	13175	22671
Pelargonidin 3-O-[b-D-Xylopyranosyl-(1->2)-a-D-glucopyranoside]	1075.18	13395	1075.18	1075.18	1075.18	1075.18	1075.18	10883	1075.18	1075.18	1075.18	1075.18	19611	12423	10752	1075.18	14180	1075.18	11846	1075.18	1075.18	1075.18	1075.18	1075.18	1075.18	1075.18	1075.18	15157	1075.18	1075.18	11661	1075.18	1075.18	15680	1075.18	18647	1075.18	22144	12694	1075.18	1075.18	1075.18	21117	1075.18	24679	1075.18	23638	1075.18	1075.18
Pelargonidin 3-p-coumarylglucoside	15944	39224	18506	12831	8717	63817	637.262	12972	13850	10350	25984	9436	637.262	637.262	13823	30586	13133	15328	14889	13799	637.262	637.262	15861	11428	8527	6373	637.262	637.262	637.262	637.262	637.262	14291	24292	30902	55646	44109	23099	54963	28323	15522	12862	27704	37777	637.262	637.262	9188	637.262	637.262	32132
Pelargonidin 3-rhamnoside	30081	184807	260753	80176	52258	224170	152939	133220	80277	100894	68589	31014	15190	669.219	669.219	64472	55843	88305	303989	165657	164974	171789	50894	66083	669.219	669.219	7082	13864	7601	669.219	32493	125712	51229	44938	266146	281854	60830	44973	148399	109918	91914	175610	669.219	669.219	7523	669.219	13626	7485	99796
Pelargonidin 3-rhamnoside 5-glucoside	15660	10955	13714	963.802	963.802	14986	963.802	963.802	13401	963.802	11833	19791	24089	18284	11290	963.802	963.802	963.802	15500	28058	963.802	18684	963.802	14336	25728	18845	19883	21274	22468	46488	12299	963.802	28969	963.802	963.802	12952	963.802	16453	18748	29848	17852	10156	19618	28263	16333	27028	69730	27147	963.802
Pelargonidin 3-sophoroside	1823.87	1823.87	1823.87	1823.87	1823.87	1823.87	128801	1823.87	1823.87	1823.87	145302	1823.87	57452	1823.87	37954	1823.87	1823.87	1823.87	1823.87	1823.87	1823.87	1823.87	1823.87	1823.87	1823.87	1823.87	59349	1823.87	1823.87	1823.87	1823.87	1823.87	1823.87	1823.87	1823.87	1823.87	145526	1823.87	1823.87	1823.87	1823.87	1823.87	1823.87	1823.87	1823.87	1823.87	1823.87	1823.87	170265
pelargonidin-3,5-diglucoside	396096	897136	1505068	1048094	880070	1428606	497816	313051	292178	1086150	316394	1034829	8502	491.464	4915	460240	913067	658460	164923	180801	300122	616842	1693428	1663128	6887	6602	5779	6231	5959	7855	249100	229942	224882	389085	489754	472372	901309	476602	342698	1203769	502797	1388337	8397	5492	5009	5563	491.464	491.464	138279
Peonidin	4157532	3214652	6785428	4052820	1260945	6836371	5235330	3431662	6113810	3141523	3766630	6152145	365257	725311	791969	803538	807306	7118948	516678	531310	1435046	7660782	3035037	759646	885598	1114445	766343	613996	693793	343959	830496	1980420	4802524	321382	545846	4272900	3347509	6054862	7408896	6671216	7543714	6152480	373062	798907	1078746	1335082	1137984	2350486	5314612
Peonidin 3-(6''-acetyl-galactoside)	69868	126911	347148	61941	595284	879287	43.1788	94610	432	15816	259810	253613	43.1788	43.1788	43.1788	162967	260131	356083	32984	12799	46980	275021	456660	1120371	43.1788	43.1788	43.1788	43.1788	43.1788	43.1788	1256	7535	10991	43.1788	6294	8853	31472	61834	129979	84591	143422	882220	43.1788	43.1788	43.1788	52212	43.1788	43.1788	43.1788
Peonidin 3-(6''-malonyl-glucoside) 5-glucoside	40905	72346	17615	28360	25219	19625	215994	238193	161550	47507	19352	14955	11841	14979	614.963	54973	59296	24873	73186	56544	185604	20236	60668	68369	614.963	614.963	7693	614.963	21638	614.963	81199	123654	97125	412525	454367	531694	33281	51218	45832	49411	17867	10263	614.963	6384	6150	16622	6434	9573	304520
Peonidin 3-(6''-p-coumaroyl-glucoside)	6477.67	6477.67	6477.67	6477.67	6477.67	6477.67	6477.67	6477.67	6477.67	6477.67	6477.67	6477.67	6477.67	6477.67	6477.67	6477.67	6477.67	6477.67	6477.67	6477.67	6477.67	6477.67	6477.67	6477.67	6477.67	6477.67	6477.67	92870	6477.67	6477.67	6477.67	6477.67	6477.67	6477.67	6477.67	6477.67	6477.67	6477.67	6477.67	177091	6477.67	6477.67	6477.67	6477.67	6477.67	64777	6477.67	6477.67	195428
Peonidin 3-(6''-p-coumaroyl-glucoside) 5-glucoside	56955	1761.01	1761.01	1761.01	1761.01	1761.01	1761.01	1761.01	1761.01	1761.01	1761.01	1761.01	1761.01	1761.01	1761.01	111912	59046	1761.01	1761.01	1761.01	1761.01	1761.01	1761.01	1761.01	1761.01	1761.01	1761.01	1761.01	1761.01	1761.01	1761.01	1761.01	1761.01	1761.01	1761.01	1761.01	1761.01	1761.01	1761.01	1761.01	1761.01	1761.01	1761.01	17610	1761.01	1761.01	1761.01	1761.01	1761.01
Peonidin 3,5-diglucoside	1864.59	1864.59	1864.59	1864.59	1864.59	1864.59	1864.59	1864.59	1864.59	1864.59	1864.59	1864.59	1864.59	1864.59	1864.59	1864.59	1864.59	1864.59	1864.59	1864.59	1864.59	1864.59	74448	1864.59	1864.59	1864.59	1864.59	1864.59	1864.59	1864.59	40272	1864.59	1864.59	1864.59	166594	1864.59	1864.59	1864.59	1864.59	1864.59	30781	1864.59	1864.59	18646	1864.59	1864.59	1864.59	27962	1864.59
Peonidin 3-feruloyl-diglucoside 5-glucoside	15724	44518	12044	1204.43	50630	1204.43	47754	23788	30303	1204.43	1204.43	20214	1204.43	40632	1204.43	42289	38256	1204.43	1204.43	20060	1204.43	1204.43	1204.43	36682	14892	1204.43	1204.43	19176	1204.43	1204.43	33304	1204.43	28538	1204.43	1204.43	19515	16479	1204.43	1204.43	1204.43	46994	1204.43	17077	25916	24168	36073	1204.43	29784	1204.43
Peonidin 3-rhamnoside	205448	50404	16362	78474	34849	17845	136302	662.279	17960	151341	30322	13050	96935	29172	9311	109045	42643	8226	218284	662.279	18629	122814	20210	6623	15717	35072	662.279	29141	88240	9553	33688	20258	12197	893212	56648	17979	25115	49685	10295	30757	662.279	662.279	183422	201410	16194	339465	45103	9552	166541
Peonidin 3-rutinoside	28275	1023.61	1023.61	1023.61	30271	13805	20766	1023.61	1023.61	11923	1023.61	31569	19286	1023.61	13251	38819	1023.61	15213	47166	49008	44955	1023.61	20398	22260	23741	1023.61	1023.61	1023.61	1023.61	10776	19559	1023.61	40418	1023.61	1023.61	1023.61	17798	1023.61	1023.61	12013	1023.61	54904	24595	18375	1023.61	18580	18510	13058	19425
Peonidin 3-sophoroside 5-glucoside	174938	1496.08	20022	1496.08	25853	1496.08	30327	48703	1496.08	41389	1496.08	1496.08	1496.08	26832	1496.08	64259	14961	18641	52626	1496.08	1496.08	54111	19317	1496.08	16849	24813	1496.08	1496.08	1496.08	1496.08	1496.08	26974	1496.08	17002	66885	23958	17598	67759	1496.08	44512	17076	22978	57200	1496.08	1496.08	34471	59587	1496.08	19657
Peonidin acetyl 3,5-diglucoside	8825	11217	37252	24360	27794	13633	48474	603.567	603.567	61519	73075	84044	6036	603.567	603.567	18005	7486	18175	603.567	603.567	11753	45464	12510	37163	603.567	603.567	603.567	7118	603.567	603.567	603.567	603.567	28554	603.567	35527	54896	25227	10533	23465	8233	28532	8813	7106	603.567	603.567	603.567	603.567	6581	603.567
Petunidin	726314	58020	141404	324245	140424	39953	208816	37963	676.798	151261	140628	66852	104616	148803	49826	171403	112474	676.798	676.798	20454	105431	104209	96022	94462	466076	142353	39781	131891	246825	55418	143593	71586	88998	117111	82536	139822	157732	676.798	126066	196658	73750	676.798	179854	65872	75892	321716	154987	60472	350200
Petunidin 3-(4'''-p-coumaroyl-rutinoside)	975.782	975.782	975.782	975.782	975.782	975.782	20019	975.782	975.782	975.782	10916	9758	975.782	17366	975.782	975.782	975.782	37179	975.782	975.782	975.782	64525	975.782	975.782	16316	975.782	975.782	22851	41010	24913	11102	28149	18144	14762	975.782	975.782	23954	975.782	975.782	975.782	16622	18309	45996	975.782	975.782	975.782	20349	975.782	58566
Petunidin 3-(6''-p-coumaroyl-glucoside)	2119.46	2119.46	2119.46	2119.46	2119.46	2119.46	2119.46	2119.46	176424	2119.46	2119.46	2119.46	2119.46	2119.46	2119.46	2119.46	2119.46	2119.46	2119.46	2119.46	2119.46	2119.46	2119.46	2119.46	2119.46	2119.46	2119.46	2119.46	2119.46	2119.46	2119.46	2119.46	209473	219048	409346	2119.46	164869	2119.46	2119.46	2119.46	2119.46	2119.46	2119.46	2119.46	21195	2119.46	2119.46	2119.46	207004
Petunidin 3-galactoside	2041210	60924	187904	89223	815650	112103	1585746	5187746	3144440	133003	661200	549971	134200	462636	45751	341656	151547	151158	2015064	1506965	5755834	173015	586560	149794	392084	126696	64674	330517	60920	166735	3028012	1259582	5544070	459127	295748	683977	278163	32074	138529	183483	979367	1224846	350985	121104	54268	1990486	1276612	179956	1495238
Petunidin 3-O-(6''-acetyl-galactoside)	116548	11629.7	11629.7	11629.7	11629.7	11629.7	11629.7	156961	11629.7	186937	11629.7	162846	11629.7	11629.7	11629.7	11629.7	11629.7	11629.7	11629.7	11629.7	11629.7	142687	11629.7	11629.7	11629.7	11629.7	11629.7	11629.7	11629.7	11629.7	11629.7	11629.7	11629.7	11629.7	11629.7	11629.7	11629.7	126599	11629.7	11629.7	11629.7	116297	11629.7	11629.7	11629.7	11629.7	11629.7	11629.7	11629.7
Petunidin 3-O-[6-O-(4-O-(E)-caffeoyl-O-alpha-rhamnopyranosyl)-beta-glucopyranoside]-5-O-beta-glucopyranoside	39946	10839	13873	9621	40784	57611	20902	27114	11432	50919	24118	12617	34409	11966	17276	48059	31302	20604	799.191	19877	31044	18973	19111	799.191	28939	14858	10914	85628	799.191	21638	31145	16180	12041	38038	17281	42251	13236	11967	30303	21194	8893	24506	9359	35792	31299	24911	22085	46002	19446
Vitisin A	13929	21498	60656	45294	52667	41026	15289	25142	10434	62806	61260	101211	35998	25809	41434	23106	13252	49826	783.359	9703	53391	52771	29136	43362	34817	51617	10268	18630	72806	73054	24470	12150	34778	13048	9092	12248	40566	40673	14306	35459	61622	35292	17857	40611	63250	88169	43648	57290	12443
Epigallocatechin 3-(4-methylgallate)	12697344	12973011	39926060	42726992	46303640	30715432	25047906	24828214	19925726	40478736	11473952	15644558	279315	297039	323406	53410636	15745678	44961508	3428312	3666827	23570766	6822488	12735895	12011069	1078507	1393360	630229	719928	2357010	3350090	15162018	8236234	31335440	3749307	31211576	31678950	7500685	47446560	67934584	47908064	50491948	65109008	398966	585577	580734	610695	1200458	824210	15881895
Gallocatechin 3-gallate	22080654	30216768	6696310	27123676	28900050	25798082	17953450	19708738	18971400	29300842	27787034	27737324	5060818	4106986	1267576	24431242	24783762	29215440	18853230	15987435	16610392	29159852	33196716	7573600	1747776	2122915	5206332	5386195	5556292	5014600	25766024	27548214	6029296	22408112	26906138	11810479	5025689	30871332	28670670	28412606	24707844	28000294	2859130	2280299	4655426	4645160	1557213	3452616	19280134
[Epicatechin-(4beta->8)]2-epicatechin 3'''-gallate	36755	1833.74	30839	67915	1833.74	1833.74	1833.74	1833.74	96566	95173	1833.74	1833.74	42583	45712	21825	33721	1833.74	20852	72311	1833.74	1833.74	147691	22792	34889	1833.74	29134	22685	1833.74	1833.74	1833.74	23817	1833.74	50577	94691	1833.74	40473	18337	1833.74	1833.74	26635	75249	39830	1833.74	33532	82400	1833.74	1833.74	1833.74	36227
5,7,4'-Trimethylcatechin	5901.18	151030	116313	5901.18	5901.18	5901.18	147865	5901.18	5901.18	5901.18	138097	5901.18	5901.18	5901.18	5901.18	5901.18	5901.18	5901.18	5901.18	5901.18	5901.18	5901.18	5901.18	5901.18	5901.18	5901.18	5901.18	59012	5901.18	5901.18	5901.18	5901.18	5901.18	5901.18	5901.18	5901.18	5901.18	5901.18	5901.18	5901.18	5901.18	5901.18	5901.18	5901.18	5901.18	5901.18	5901.18	5901.18	5901.18
Catechin 3',4'-diglucoside	51011	7864	26006	13497	21824	16907	16165	22255	20410	149778	21595	19706	482003	11973	12217	124380	11427	9635	85788	22854	41561	16109	18603	45519	96445	16557	12786	76926	38408	40142	74547	22703	34238	110110	5749	23331	69513	6650	8175	60762	13918	11436	26734	17122	28349	108830	148122	26825	69411
Catechin 3-gallate	4069.29	4069.29	4069.29	4069.29	4069.29	53494	4069.29	4069.29	4069.29	4069.29	4069.29	4069.29	100725	116004	47771	4069.29	4069.29	4069.29	4069.29	4069.29	4069.29	4069.29	4069.29	4069.29	123897	125540	57498	138040	138661	75942	4069.29	4069.29	4069.29	4069.29	4069.29	4069.29	51897	4069.29	4069.29	4069.29	4069.29	4069.29	178400	207074	61940	101109	84639	65619	4069.29
Catechin-(4alpha->8)-pelargonidin 3'-glucoside	55353	368720	193142	297453	200749	448634	1809944	1468860	876920	168258	64589	164145	1188.76	1188.76	1188.76	189453	620458	192473	869541	1730069	883177	197873	711411	148366	11888	65530	31062	18125	1188.76	31254	1323198	537746	989235	141365	987807	794698	224862	209200	215102	176829	49288	127241	59822	51300	1188.76	114886	23493	1188.76	1015613
Epicatechin 3-p-hydroxybenzoate	1525507	1720843	3098642	1023342	1584439	1550451	6598134	15832393	16025942	1299031	1409670	1432744	130470	60254	114743	1945797	2303385	4269930	4440054	9643680	10432062	2849742	2006465	1975266	218828	708701	752459	96632	380073	451834	10587857	7982954	11845226	5100662	7319932	10092499	2300932	1042518	2265742	758110	2030922	2811076	160144	1011435	411901	246808	227141	458040	8563522
Epicatechin 3-sulfate	5985654	3871017	2679260	2720795	3951986	3006722	3237498	3850033	5184530	1584733	2274400	1174207	234177	295578	86680	2379427	3069743	1788253	2753966	3842522	3140552	2161668	4870707	4289242	126033	197337	168105	238390	500774	154237	4233916	3624830	2501114	5168880	5173160	1748335	3063326	2765791	2378970	3748746	1510942	3952073	198123	209122	120970	150854	138924	189678	3165626
Epicatechin-(2alpha->7,4alpha->8)-epicatechin 3-galactoside	39996	2242.25	67066	2242.25	2242.25	2242.25	2242.25	45456	37057	2242.25	40481	28390	54414	86096	64902	50358	2242.25	2242.25	43613	2242.25	70839	2242.25	2242.25	65058	129222	59533	119755	53606	49978	187964	51373	47110	91999	2242.25	2242.25	61704	2242.25	2242.25	2242.25	2242.25	2242.25	2242.25	154190	210778	138574	137821	126776	118972	53679
Epicatechin-(2beta->7,4beta->8)-epicatechin-(4beta->8)-epicatechin-(4beta->6)-catechin	1249.39	1249.39	1249.39	1249.39	1249.39	23545	1249.39	1249.39	1249.39	1249.39	39540	1249.39	16458	1249.39	1249.39	1249.39	39583	1249.39	43628	1249.39	1249.39	1249.39	1249.39	1249.39	1249.39	1249.39	1249.39	1249.39	1249.39	1249.39	1249.39	20516	1249.39	37126	1249.39	1249.39	1249.39	1249.39	55742	1249.39	1249.39	1249.39	28980	1249.39	18882	44247	33438	1249.39	1249.39
Epicatechin-(4beta->6)-catechin 3-gallate	13036	13036	13036	13036	13036	13036	13036	13036	13036	13036	13036	13036	13036	13036	13036	13036	13036	13036	13036	258240	13036	13036	130360	13036	13036	13036	13036	13036	13036	13036	13036	13036	13036	13036	13036	13036	13036	13036	13036	13036	13036	13036	13036	13036	13036	13036	13036	13036	13036
Epicatechin-(4beta->6)-epicatechin-(2beta->7,4beta->8)-epicatechin	131728	2068.37	21893	26392	2068.37	27989	53799	47694	2068.37	2068.37	49537	2068.37	21370	26258	54091	77729	2068.37	21506	75809	47814	2068.37	40676	38742	63986	35653	2068.37	2068.37	2068.37	61942	2068.37	28379	2068.37	73370	38458	30932	73944	35145	26676	20684	29721	2068.37	22145	26777	32643	2068.37	44659	56484	66279	35714
Epicatechin-(4beta->6)-epicatechin-(4beta->8)-catechin 3,3'-digallate	129759	18346	1611.06	28302	24073	1611.06	36704	1611.06	29090	1611.06	1611.06	1611.06	20824	1611.06	1611.06	1611.06	1611.06	21470	63337	36385	28845	1611.06	26366	64520	1611.06	1611.06	1611.06	1611.06	1611.06	1611.06	33432	1611.06	1611.06	52293	1611.06	1611.06	1611.06	16111	1611.06	40480	45129	1611.06	1611.06	1611.06	31029	1611.06	1611.06	1611.06	1611.06
Epicatechin-(4beta->8)-epigallocatechin 3'-gallate	23572	39113	11772	55607	45740	11629	44550	12325	42557	7628	6860	43749	55396	35405	6403	14746	23857	10254	90754	633.911	15026	633.911	26267	26162	14502	633.911	633.911	9879	6339	17176	14867	14668	633.911	51025	28462	25368	23915	22037	35243	19157	14026	11615	111984	10587	18495	74294	47748	18230	11298
Epigallocatechin 3,5-digallate	368345	284299	208630	360712	138683	432405	316109	155280	144834	227195	409378	236075	49462	19007	54443	409583	438630	343809	197643	211786	153766	622342	282236	254447	41122	46012	44602	16978	14998	28658	211901	118948	76727	459003	260050	226105	578910	189358	685180	414780	308155	774571	94582	15272	17746	24409	40549	27073	397653
Epigallocatechin 3-cinnamate	508321	500409	144112	157862	242940	138409	84568	27160	87587	342611	283634	194904	21438	79558	25844	163712	273484	192678	105493	11687	36601	187086	201491	146923	45458	91652	48422	38813	27211	26083	184254	175692	24081	248184	154688	150351	289064	437780	143095	225715	285649	82115	72843	72105	41394	92799	119142	62430	44288
Epigallocatechin 3-sulfate	595722	1367461	1844209	2088790	1538400	1387252	963176	946722	1797335	1251688	828115	1227450	146532	131711	58295	2570644	3297642	3066048	1481046	981495	2191693	1718348	1767903	3202448	178728	130323	246854	134101	207528	145864	1784673	1144644	293306	346178	1094048	1036669	1334361	1084573	1638724	970800	1509940	2397521	181615	164864	347370	155658	314362	253876	415360
Epigallocatechin-(4beta->8)-epicatechin 3,3'-digallate	11745	10011	27908	40356	9329	8152	26357	14544	19598	8802	10074	802.005	18830	802.005	802.005	17929	802.005	13921	56875	20855	26827	19035	27478	35709	802.005	77974	11913	22425	58381	17507	9807	13983	10665	16123	9002	9346	19751	53887	9947	8020	802.005	21650	14124	9670	34720	30818	802.005	11660	36500
Gallocatechin-(4alpha->8)-catechin-(4alpha->8)-catechin	94453	3561.32	56467	86708	3561.32	38177	49180	69105	52441	47554	40720	52842	3561.32	3561.32	3561.32	61023	3561.32	3561.32	160729	123957	101474	3561.32	41501	35613	3561.32	3561.32	3561.32	3561.32	3561.32	3561.32	106930	105036	3561.32	691320	780364	298079	3561.32	59334	43326	3561.32	3561.32	3561.32	3561.32	3561.32	3561.32	3561.32	3561.32	3561.32	373746
Gallocatechin-(4alpha->8)-gallocatechin-(4alpha->8)-gallocatechin	17294	1048.58	1048.58	15505	17720	12175	25900	22401	1048.58	1048.58	1048.58	15737	110867	25237	78285	15224	16178	17330	22011	1048.58	51745	19100	1048.58	1048.58	25988	68886	1048.58	82880	27592	39889	25930	23733	1048.58	14741	1048.58	1048.58	28039	1048.58	18650	1048.58	17574	1048.58	87957	1048.58	1048.58	70710	21102	1048.58	1048.58
Theaflavin 3,3'-digallate	12389	47356	40322	10374	770.765	31819	15663	770.765	8559	9943	23809	11865	11336	770.765	21509	35191	770.765	20835	24538	13330	8534	17166	13246	16857	20488	770.765	43865	15194	770.765	11438	7708	770.765	10790	40713	36581	8199	20291	11032	9017	13254	48372	43765	39110	11857	770.765	13647	37371	10960	770.765
Theaflavin monogallate	45708	14844	1126.63	26045	1126.63	13826	1126.63	1126.63	1126.63	17894	1126.63	14711	44869	1126.63	37265	21623	19351	13403	53401	19119	28534	17087	24786	1126.63	1126.63	1126.63	1126.63	1126.63	32835	1126.63	27457	1126.63	1126.63	72225	1126.63	1126.63	16253	47113	20861	17379	19154	1126.63	1126.63	48916	1126.63	27046	1126.63	1126.63	20238
(2R)-Naringenin 6,8-di-C-glucoside	136867504	151730688	150587712	140764336	155070464	90599832	75956560	124891248	153039552	127368064	144872480	155552912	96456632	88694032	135981152	134080232	143692080	179140400	135519296	119903360	140199664	135624720	140387168	158848752	199883952	113141528	188116928	192521008	134590976	218449728	75198328	112610056	157353344	128392816	129380976	147921440	161679264	117034872	262493664	153348416	154516192	271788288	108310736	115863272	120825904	137808384	225475488	223964448	114833488
5,7,3',4'-Tetrahydroxyflavanone 7-alpha-L-arabinofuranosyl-(1->6)-glucoside	8448961	2188156	10958922	11778955	4825320	4082687	22036092	32719140	7443624	6554648	7540426	11897153	473207	139350	260135	30046032	2806497	21666468	7161356	33118472	43021476	3745993	2777244	1667957	448565	937982	1133908	304017	495618	361712	5110789	8902493	22649114	3599640	817718	420035	4623513	4834200	4922320	6261682	3986442	15086825	947107	261830	593797	1565644	819881	623004	11115946
Chalcone	1101758	8872692	17248408	28719140	29328598	31027254	3456272	11331133	13548153	31120604	32041946	29224606	118670856	130582504	132531168	26124444	13682542	31530866	4978078	3172266	8942425	25127806	32283568	34816104	127895528	84916344	172812016	147745088	141254256	155697568	6767462	13828498	7581678	1994757	13377171	13389051	28998848	30381242	21802672	28303622	28318620	34124308	13682972	128478416	128914752	63904396	129003144	115710008	3327292
Chrysoeriol	4453123	10594381	10732542	10256820	10126074	1100456	3489675	4015652	5247910	10817918	9641687	11689722	8878395	9765340	965580	10854683	9844036	10829224	5683360	6718394	7431946	9165552	10289539	1106682	11853791	12510003	1086969	12978572	11853455	1173548	4813776	6584674	4161031	3470492	7498751	7819299	10168892	10157383	11737459	9698811	10351027	18862414	9472487	11266297	5974613	12935388	15019427	14733978	6032878
Isoorientin 2''-[p-coumaroyl-(->6)-glucoside]	21541800	36884660	37570228	33219236	36412072	42025260	13521758	16906070	9525288	35256388	35278288	35542396	88461096	165051744	14552572	38328392	41694476	46130560	13377852	8428295	15111009	44574012	44419264	46964876	233931088	232863200	427120480	233661552	213271568	403106304	19900578	14940728	19084264	13483053	15389705	14750659	38110760	33944860	23817470	42953508	40987976	48333032	215844320	232876000	211258656	253584112	273374112	281268352	17157702
Isovitexin 2''-(6'''-(E)-p-coumaroylglucoside)	131763864	142446960	142654608	133100672	132128024	20024568	107248240	107253448	120340376	135107152	131681384	148417312	126549224	126160200	15715058	147657232	134207216	157241728	100622288	105783976	120040216	135590544	148898960	146852896	197747216	187520960	203686992	175674160	163516992	205101328	104850848	115962304	132984104	135063392	137397024	144436208	138943856	126197392	158221216	141159744	134648384	166282464	164338608	182525568	151667904	210112048	223377568	204219840	115289384
3,4',5-Trihydroxy-3',7-dimethoxyflavanone	499783	208590	353744	209378	379825	254121	207042	334455	494270	286066	431927	513664	27193	29800	20950	243456	189045	388763	242567	229338	166329	238535	279644	596501	16994	5790	25980	28352	43543	14731	264067	319907	125596	229552	332387	244277	348328	351754	245959	190593	368714	539311	5170	7913	33001	20351	34273	11297	193607
3-Hydroxyphloretin 2'-O-xylosyl-glucoside	7112.6	7112.6	7112.6	7112.6	138816	178494	172604	7112.6	7112.6	7112.6	7112.6	7112.6	7112.6	7112.6	7112.6	7112.6	154020	7112.6	7112.6	165024	7112.6	7112.6	7112.6	7112.6	7112.6	7112.6	7112.6	7112.6	7112.6	7112.6	7112.6	7112.6	7112.6	7112.6	7112.6	7112.6	7112.6	166277	7112.6	7112.6	7112.6	7112.6	7112.6	7112.6	7112.6	7112.6	7112.6	7112.6	7112.6
5,3',4'-Trihydroxy-3-methoxy-6,7-methylenedioxyflavone	9856	24751	25191	8935	15888	79365	18604	11915	17936	53704	40597	41912	20883	893.479	893.479	11067	21387	42622	27035	42027	21257	47621	44745	12424	19179	14037	893.479	21274	44274	14009	14272	893.479	893.479	29834	47302	60614	52655	10390	10060	50064	11591	10574	893.479	53916	14158	893.479	15759	26017	893.479
5,3',4'-Trihydroxy-3-methoxy-6,7-methylenedioxyflavone 4'-glucuronide	1371.28	1371.28	1371.28	1371.28	1371.28	1371.28	1371.28	19836	25171	1371.28	1371.28	1371.28	1371.28	1371.28	1371.28	32369	19224	1371.28	1371.28	1371.28	1371.28	1371.28	18539	1371.28	1371.28	13713	1371.28	1371.28	1371.28	1371.28	1371.28	1371.28	1371.28	1371.28	1371.28	1371.28	14887	1371.28	1371.28	1371.28	1371.28	1371.28	30648	1371.28	1371.28	1371.28	1371.28	1371.28	1371.28
5,7-Dihydroxy-3',4'-dimethoxy-8-(3-hydroxy-3-methylbutyl)-isoflavone 7-glucoside	63573	3902.38	44269	3902.38	99336	149822	248816	107653	129243	3902.38	100454	69870	47868	3902.38	3902.38	58905	93539	47745	59129	170489	47001	54584	3902.38	39095	3902.38	59077	3902.38	54120	55039	3902.38	64967	136900	143379	51669	135940	136220	50807	107183	3902.38	64790	57442	52448	56446	75115	3902.38	3902.38	59597	62036	138259
5,7-Dihydroxy-6-methoxyflavone 5-rhamnoside	60717	18936	11503	46080	16760	30333	129636	150624	279419	181616	64680	34906	887.766	887.766	887.766	24926	16656	79038	66992	77554	166232	43628	29395	41113	887.766	887.766	887.766	887.766	887.766	887.766	30302	109130	293841	43843	72631	51741	15970	55277	29659	887.766	66945	8878	887.766	887.766	887.766	887.766	887.766	887.766	115938
6''-Acetylglycitin	509015	275172	352825	520803	470630	438692	194248	179947	174666	217941	570669	717704	46104	18819	30592	361091	210254	628724	133396	199854	317759	271034	968882	314944	47169	102672	34268	38870	105545	50665	208495	259175	98087	189208	241901	208447	567397	379747	218765	327640	274280	282194	11402	226479	151987	64676	81356	43451	196546
6''-Malonyldaidzin	47954	74619	100840	48507	79029	100649	624668	642092	1874098	1937.59	31206	1937.59	1937.59	44239	43098	159944	194797	422483	517397	887044	1848243	226523	70509	355665	1937.59	28828	19376	21330	54982	28931	541448	1053989	1423582	239977	159438	146277	80926	122315	1937.59	91993	115342	360150	35093	38832	1937.59	29857	80732	22040	118423
6''-Malonylgenistin	9407	17906	27846	28658	44153	30562	10861	11349	559.366	10882	23607	16996	559.366	559.366	559.366	6709	27144	31653	18547	12411	20709	41521	52195	60535	559.366	559.366	559.366	7101	5594	559.366	20370	9704	9681	11289	10312	559.366	14569	9591	37336	41276	56824	26991	559.366	559.366	12230	11593	559.366	559.366	559.366
Apigenin 6-C-arabinoside 8-C-glucoside	211195	758333	713622	634862	366771	263742	572100	560526	861700	301571	450585	309945	341201	348398	636916	422178	681971	554608	397573	450565	551144	695099	270046	814590	815270	431228	357600	523634	687053	433686	141349	191660	529335	730927	717831	838331	609532	407105	1005145	790617	626464	519206	317484	709988	776495	597175	684080	673262	249625
Apigenin 6-C-glucosyl-8-C-arabinoside	1406437	921255	2622202	609662	825820	2426744	146863	58353	91390	1052448	1910942	680825	4688462	6873404	3957988	460235	1967183	1357140	47987	4798.67	4798.67	606603	1692692	2359878	3840729	5140509	4862878	3682414	6358136	5414434	66243	63190	4798.67	359869	512415	84155	1716158	768823	1110188	3231187	1347810	1541808	7256490	3152602	3288823	3117680	3506639	1399330	4798.67
Apigenin 7-di-O-xyloside	1937.79	1937.79	1937.79	1937.79	1937.79	1937.79	1937.79	1937.79	159583	1937.79	1937.79	1937.79	1937.79	1937.79	1937.79	1937.79	1937.79	1937.79	1937.79	1937.79	1937.79	29802	1937.79	1937.79	1937.79	1937.79	1937.79	1937.79	1937.79	1937.79	1937.79	1937.79	1937.79	1937.79	1937.79	1937.79	1937.79	1937.79	1937.79	109555	1937.79	27200	1937.79	1937.79	1937.79	1937.79	19378	1937.79	1937.79
Apigenin 7-O-(6''-malonyl-apiosyl-glucoside)	2325.67	103979	2325.67	2325.67	2325.67	36107	69854	2325.67	118028	2325.67	23660	2325.67	2325.67	2325.67	2325.67	2325.67	2325.67	2325.67	2325.67	2325.67	2325.67	2325.67	2325.67	2325.67	46088	2325.67	2325.67	2325.67	2325.67	2325.67	2325.67	2325.67	2325.67	159994	2325.67	2325.67	2325.67	2325.67	2325.67	2325.67	2325.67	2325.67	2325.67	2325.67	50306	2325.67	23257	2325.67	2325.67
Apigenin 7-O-diglucuronide	8160	7909	25961	6121	37097	7140	467.296	467.296	467.296	10652	8634	10047	5745	4919	467.296	8106	467.296	8303	29164	28047	12680	9556	467.296	467.296	5306	467.296	6042	5233	467.296	5453	18929	20482	467.296	11285	9177	10234	11032	9526	18911	467.296	17961	6974	6157	5923	467.296	30262	4673	467.296	27205
Apigenin 7-O-glucuronide	134797	6393	419.93	19091	6567	5075	53784	223615	419.93	6142	419.93	419.93	5790	7286	419.93	10605	5811	419.93	79997	110770	48687	6617	419.93	6207	5952	6424	419.93	419.93	6135	419.93	58082	157647	73211	115929	419.93	61737	5315	419.93	6624	5149	419.93	419.93	36983	6098	419.93	23834	419.93	419.93	120849
Apigenin 7-sulfate	485.016	485.016	14794	485.016	485.016	11537	10954	5457	4850	16319	485.016	485.016	485.016	14798	7652	485.016	485.016	8560	12641	28051	23870	18238	20509	485.016	39612	485.016	7562	10432	10758	485.016	15733	19656	31809	19971	23315	12914	485.016	14878	485.016	485.016	9154	485.016	11636	8011	9140	485.016	485.016	10251	485.016
Apigeninidin 5-(5''-caffeylarabinoside)	24385	48504	93407	26096	42775	57855	100198	83040	81858	45026	54318	35862	808.332	808.332	808.332	43129	127755	65005	45815	105356	69738	45491	22301	72476	12044	11810	10677	808.332	18531	808.332	71645	79884	97073	90940	119934	49457	45633	65782	54775	50347	30396	34773	808.332	808.332	808.332	808.332	9920	8083	31147
Chrysoeriol 4',7-diglucuronide	13999	887.288	26359	15135	30217	887.288	20650	12641	887.288	17247	887.288	887.288	887.288	887.288	15437	887.288	887.288	11413	23396	887.288	887.288	10849	16306	11501	887.288	887.288	887.288	887.288	887.288	28858	887.288	887.288	11148	887.288	887.288	887.288	887.288	40555	887.288	887.288	887.288	887.288	887.288	887.288	9790	25647	38576	50413	887.288
Chrysoeriol 7-(6''-malonylglucoside)	59214	147360	199835	80912	158206	242824	153448	557533	1060364	16814	111312	84861	10023	7295	6909	171663	331769	316743	489135	459441	668445	216660	256562	277874	559.489	6231	6526	559.489	559.489	559.489	327009	481209	553118	58893	177450	97443	61013	184692	139088	327456	226232	132916	7144	559.489	8035	559.489	559.489	559.489	212865
Chrysoeriol 7-[feruloyl-(->2)-glucuronyl-(1->2)-glucuronide]	15858	1065.36	13995	1065.36	12270	1065.36	1065.36	16119	1065.36	10669	1065.36	12295	154312	1065.36	26587	61566	1065.36	23729	1065.36	17781	1065.36	1065.36	15042	55083	1065.36	1065.36	1065.36	1065.36	1065.36	27412	17800	1065.36	1065.36	1065.36	1065.36	1065.36	12351	13481	24871	13501	1065.36	1065.36	1065.36	1065.36	1065.36	1065.36	1065.36	1065.36	1065.36
Chrysoeriol 7-O-(6''-malonyl-apiosyl-glucoside)	1891.04	1891.04	1891.04	35594	1891.04	24817	1891.04	1891.04	1891.04	1891.04	1891.04	37813	1891.04	1891.04	1891.04	1891.04	1891.04	21910	1891.04	25571	1891.04	1891.04	30587	27311	1891.04	18910	25897	1891.04	1891.04	1891.04	19014	42286	1891.04	1891.04	1891.04	26025	1891.04	1891.04	1891.04	50190	22638	1891.04	48453	68306	1891.04	1891.04	1891.04	1891.04	1891.04
Cirsimaritin	702809	361373	494909	281499	322869	240132	3245858	4933906	3358932	282848	311862	285731	21205	24768	29127	320883	531177	327675	5572552	3261137	5400414	266976	376264	446793	21508	34458	14030	65138	23747	51999	3704944	1156595	2689821	1875851	2482559	1189606	299034	264012	172562	502609	267586	145914	7403	6353	16365	17971	18279	62232	1867579
Didymin	71453	419005	515645	25398	307933	1349600	112043	462164	1167762	74010	478638	30170	1858.66	1858.66	27634	251716	496401	1200084	127096	45600	414479	362947	289627	537884	1858.66	1858.66	20235	228335	21733	740836	182967	275261	347583	1858.66	251173	450105	249352	292068	25198	27776	18967	23034	1858.66	445384	521252	1858.66	1858.66	1858.66	26133
Eriodictyol 7-(6-coumaroylglucoside)	644.041	55652	644.041	644.041	8778	644.041	217916	337188	455198	644.041	644.041	7904	644.041	644.041	644.041	644.041	644.041	644.041	285988	294621	381224	644.041	644.041	644.041	7200	644.041	644.041	644.041	644.041	644.041	621741	298079	773086	47555	149997	46766	644.041	644.041	644.041	644.041	644.041	644.041	644.041	644.041	644.041	644.041	644.041	644.041	76781
Eriodictyol 7-(6-galloylglucoside)	36691	1657.23	16572	1657.23	1657.23	21041	29609	18206	1657.23	1657.23	19224	28609	1657.23	1657.23	20432	37553	1657.23	1657.23	31950	34256	1657.23	1657.23	1657.23	1657.23	1657.23	1657.23	1657.23	1657.23	1657.23	1657.23	1657.23	17367	1657.23	16711	1657.23	19654	1657.23	21569	1657.23	1657.23	1657.23	1657.23	19176	1657.23	1657.23	1657.23	18789	21763	1657.23
Eriodictyol 7-glucoside	3708.04	3708.04	3708.04	3708.04	3708.04	3708.04	3708.04	3708.04	3708.04	3708.04	3708.04	3708.04	1133554	490897	1053126	3708.04	3708.04	3708.04	3708.04	3708.04	3708.04	3708.04	3708.04	3708.04	622542	510841	314790	1043779	366461	695044	3708.04	3708.04	3708.04	3708.04	3708.04	3708.04	3708.04	3708.04	3708.04	3708.04	46710	3708.04	334924	1081150	1122721	428966	758268	618881	3708.04
Gardenin B	89087	101787	86268	28900	98127	88651	1339480	797361	1023992	310444	132848	213877	33187	64073	29169	76572	85818	170878	853004	919435	585920	174263	54949	180519	213300	362570	2073.39	25443	81100	38184	898290	712838	567542	201217	580613	1367390	240168	120213	294122	109401	92651	195055	145994	2073.39	77940	123163	2073.39	31840	417208
Isoorientin 7-O-(6'''-O-(E)-feruloyl)glucoside	75467	16376	61236	32988	118836	51813	39254	96665	17464	46377	68322	13514	764.163	764.163	9543	27927	53375	39448	51534	81148	157977	98416	111530	55981	14574	764.163	764.163	764.163	764.163	764.163	48917	21462	79131	291375	454547	498076	21232	50117	95782	23855	10491	34832	8266	764.163	764.163	764.163	9423	764.163	258791
Isovitexin	46511	51336	132318	51977	191622	37859	64317	40147	14430	37877	173801	81217	33748	63873	22292	125491	80433	58312	35441	37117	35967	173872	119955	213637	13938	105193	117585	103036	105438	113417	47812	19775	77047	35678	149601	133904	67515	83647	128588	32864	16262	236703	1052.16	21128	91385	1052.16	105122	20561	39067
Isovitexin 2''-glucoside	1915.43	86024	1915.43	1915.43	122205	73259	1915.43	146191	1915.43	1915.43	1915.43	1915.43	1915.43	1915.43	32709	1915.43	1915.43	1915.43	1915.43	108157	1915.43	1915.43	1915.43	1915.43	1915.43	1915.43	1915.43	1915.43	1915.43	1915.43	1915.43	1915.43	1915.43	1915.43	1915.43	1915.43	1915.43	1915.43	1915.43	1915.43	98921	1915.43	23751	1915.43	19154	1915.43	1915.43	1915.43	182912
Isovitexin 6''-rhamnoside	28595	52688	28976	76166	59479	34545	1107.15	29230	1107.15	22838	39631	71663	196270	146192	176823	11989	15012	28700	13247	38594	1107.15	59732	54556	43815	150718	78838	323520	151390	248122	221994	14495	19756	14429	11855	18715	33170	36079	65393	144403	23512	44223	61478	126397	178414	63153	86010	300118	198067	18753
Isovitexin 7-(6'''-(E)-p-feruloylglucoside)	29723	1359.78	1359.78	37277	33542	27521	35317	1359.78	1359.78	1359.78	13598	1359.78	24077	1359.78	1359.78	22128	50756	78390	31753	22283	70249	62342	17172	19316	1359.78	1359.78	1359.78	39590	70880	1359.78	73335	32251	77467	174800	33891	22858	1359.78	64815	32890	46362	68387	23319	1359.78	1359.78	24803	24241	40867	1359.78	80572
Isovitexin 7-(6'''-sinapoylglucoside)	48027572	45396796	40000536	44221164	42444188	31686906	34540728	31087194	24092382	49140680	44505508	40187776	104488320	121189112	106364368	47501992	48775548	38391980	28008304	29635372	21036646	58169952	56766604	48744408	172033456	172389520	149862800	181916320	164538960	154486064	34829424	33701252	21932768	15978629	30593366	28378996	44401764	43676280	33021406	48764336	49625852	31984278	153001328	140385008	145857248	131585912	189324928	186467920	42404000
Isovitexin 7-(6'''-sinapoylglucoside) 4'-glucoside	31027	19185	1406.6	68246	24803	24067	90131	76609	1406.6	26123	60108	1406.6	40525	1406.6	1406.6	68103	28257	45173	30885	33295	22696	21461	28470	60531	1406.6	1406.6	47160	23699	22044	1406.6	28933	38092	1406.6	34412	16109	70583	1406.6	30410	14129	22415	53840	1406.6	107383	19855	15434	24974	30961	1406.6	75382
Jaceosidin	219613	174845	489582	230594	283108	600749	195196	109967	426431	264723	836536	814200	25061	46529	11490	494706	287880	827396	168221	279090	164003	261776	259374	952883	23290	34076	67922	23836	76334	69416	139892	167304	373306	67062	152681	383973	209745	608265	129163	215439	381044	293941	25160	47663	27265	10113	16205	71161	180968
Luteolin 4'-sulfate	34667	82542	96184	46727	74541	142498	221816	227800	123112	86863	133654	52935	683220	552853	179231	36436	98431	44751	152793	154469	40947	61149	97120	36993	904593	655844	321403	704914	643971	727322	259731	161032	124308	242396	180581	154526	102763	83816	67785	44556	115650	101141	234386	379478	453905	475571	650050	573223	293232
Luteolin 7-(2''-apiosylglucoside)	1970.41	1970.41	1970.41	1970.41	1970.41	1970.41	1970.41	1970.41	1970.41	1970.41	1970.41	1970.41	1970.41	1970.41	1970.41	1970.41	1970.41	1970.41	1970.41	1970.41	1970.41	1970.41	1970.41	1970.41	1970.41	1970.41	1970.41	1970.41	1970.41	1970.41	1970.41	1970.41	1970.41	1970.41	1970.41	1970.41	1970.41	1970.41	1970.41	1970.41	1970.41	1970.41	1970.41	1970.41	1970.41	1970.41	1970.41	1970.41	136393
Luteolin 7-malonylglucoside	14287	34360	10026	87255	40690	33858	14190	38766	10291	7523	42882	55250	439741	747580	542045	50196	33387	19195	72874	76742	12411	92721	89339	28662	436627	680603	385443	582286	660881	576158	40631	37016	13168	24908	81751	36930	89609	44744	15814	70197	19322	7073	228114	371489	604579	476164	382717	304091	104416
Luteolin 7-O-(2-apiofuranosyl-4-glucopyranosyl-6-malonyl)glucopyranoside	16148	13676	812.638	51081	812.638	812.638	812.638	18133	18837	812.638	812.638	19053	812.638	812.638	8126	25256	812.638	14442	19334	812.638	812.638	15016	11300	812.638	13259	14913	27017	9598	812.638	812.638	812.638	812.638	812.638	37685	812.638	812.638	11231	812.638	812.638	30616	812.638	15803	49798	812.638	812.638	812.638	17478	812.638	812.638
Luteolin 7-O-(2-apiosyl-6-malonyl)-glucoside	17321	19774	1095.73	36114	1095.73	1095.73	23497	17869	1095.73	1095.73	13839	13094	1095.73	19013	1095.73	25153	40613	22007	21044	1095.73	1095.73	13211	16054	21001	1095.73	1095.73	22639	1095.73	1095.73	1095.73	25597	1095.73	1095.73	1095.73	26020	17980	33395	1095.73	1095.73	1095.73	16012	18008	1095.73	23327	1095.73	56269	1095.73	1095.73	1095.73
Luteolin 7-O-(6''-O-malonyl)-beta-D-diglucoside	30835	13482	11423	617.566	617.566	23561	42817	10742	617.566	617.566	7300	9289	9049	9871	617.566	11858	16440	617.566	617.566	9585	617.566	43375	33529	16869	617.566	617.566	6571	617.566	9087	8644	617.566	13939	9225	9657	15546	21674	12225	11708	8417	8860	22430	27598	8413	617.566	19431	32580	15356	30815	10907
Luteolin 7-O-[beta-D-glucuronosyl-(1->2)-beta-D-glucuronide]-4'-O-beta-D-glucuronide	93063	425620	519041	343008	747797	592378	209604	305040	239290	266803	736502	1112030	12964	7379	28041	135791	318283	226605	188043	272998	701203	400130	518488	255905	6794	10124	6101	15625	15696	34544	512404	421868	687778	23964	12558	13984	724364	1018871	790547	427331	549775	451823	8352	8481	39539	49174	610.065	610.065	977725
Luteolin 7-O-diglucuronide	1634.05	20912	20188	23969	23320	44369	498504	530036	540544	1634.05	1634.05	1634.05	1634.05	1634.05	1634.05	46071	1634.05	36378	307359	112634	440094	31487	27582	88738	1634.05	1634.05	1634.05	1634.05	1634.05	1634.05	164508	816329	808260	86871	88214	166241	26188	45047	34574	22089	26436	62106	1634.05	1634.05	1634.05	1634.05	1634.05	1634.05	210128
Luteolinidin	77932	45955	310568	180812	198268	73431	972339	1500918	1453919	269492	73590	102904	272210	106215	179830	229575	63404	152982	775167	1721556	1667699	292139	263512	200254	338114	218700	113967	246876	63286	275957	1087105	1150539	1562518	539208	311442	776240	161779	83893	93090	222326	339726	281350	629229	227034	277386	242439	131318	127994	772463
Naringin 6''-rhamnoside	125636	1449.25	23568	89141	1449.25	1449.25	45345	17760	39710	34500	1449.25	1449.25	19034	24260	1449.25	24311	1449.25	1449.25	1449.25	1449.25	22511	16855	1449.25	14493	46603	28969	1449.25	42461	30032	44926	45863	1449.25	1449.25	31035	1449.25	1449.25	16438	17036	47797	1449.25	1449.25	27592	124674	29201	1449.25	26486	23117	52777	28446
Pebrellin	313337	446750	342980	264288	523119	429907	361392	1056880	773448	274517	500052	1006138	16392	6655	24348	584276	363511	806657	271966	890463	1417759	273925	285395	481076	10932	20623	22103	29238	43685	47670	783052	626375	757571	291672	398272	391722	548115	277782	577503	185726	1138153	758757	20980	15698	6942	29774	61797	37401	271533
Kaempferol 3-[4''-(p-coumaroylglucosyl)rhamnoside]	9506766	10341060	9688589	10950459	10223317	1569738	13463712	12174959	9767310	10208417	10786550	10742906	6535210	9730635	9670075	11281523	11052607	12172225	13655473	13690897	12749333	11267743	11434054	12120348	16845942	15344494	15488809	16383172	14780920	17216758	11975026	13364102	8785385	6827196	11333341	12177839	10944415	9331946	11231866	11299751	6864670	12186182	10842594	13334220	13679761	10386895	19247768	19056070	10462005
Quercetin 3-glucosyl-(1->2)-galactoside 7-glucoside	14717253	12623804	10363301	12519964	8218316	9771804	2506001	4852614	5251960	11840674	12324286	9935549	93403424	136807776	90864592	16796370	14357783	10016351	1879238	3336099	1592242	8385071	18310784	12683488	207131904	292264064	226887376	141621584	220630144	273972288	6976825	5421097	7128243	4705254	3121932	5190332	12781441	14159478	11137404	14457894	15915164	13319604	194324656	113526584	175528064	189515568	333083200	146106256	8589030
Quercetin 3-O-rhamnodiglucoside	43252984	197354912	195759872	160825632	169819840	253461040	118988248	57509936	148327216	146293040	270297952	186214176	325894976	70674872	310021664	186032144	187134768	262064704	20543144	127353648	133900368	44183436	88562184	283730656	476920864	273265792	447699648	357023328	306456480	443683424	16060631	85005528	158770336	27829202	171882272	169197680	174876896	167363200	178516000	65959888	163251216	268699648	220505520	437773984	416571904	174530384	290047968	525066752	14548923
Quercetin 7,4'-O-diglucoside	179710112	168158208	203414880	168030592	194838560	212254832	168037152	160957888	181406496	164959008	169646800	87165808	178914928	103282880	207865792	189075280	179277648	203179776	154411840	157053008	174397040	192193552	197248352	204780384	168872400	245209728	282397856	164214192	158063520	235461568	150780496	143035152	202051904	10646331	152086384	189765696	190758672	167940320	202232272	196014608	194619136	324382720	138132032	147776992	221036768	196709088	346367168	283598208	10246368
3,4'-Dimethyquercetin 7-[alpha-L-arabinofuranosyl-(1->6)-glucoside]	4575.78	4575.78	4575.78	4575.78	4575.78	4575.78	168206	4575.78	4575.78	4575.78	4575.78	184567	45758	4575.78	4575.78	4575.78	341739	4575.78	4575.78	4575.78	4575.78	187630	4575.78	4575.78	4575.78	4575.78	4575.78	4575.78	4575.78	65047	4575.78	4575.78	4575.78	4575.78	4575.78	4575.78	4575.78	4575.78	4575.78	4575.78	4575.78	4575.78	4575.78	4575.78	4575.78	4575.78	4575.78	4575.78	4575.78
Isorhamnetin 3-O-(beta-D-glucopyranosyl-(1->6)-beta-D-glucopyranoside)	3661.79	3661.79	3661.79	3661.79	3661.79	3661.79	51449	3661.79	3661.79	52891	3661.79	3661.79	65040	3661.79	153762	3661.79	3661.79	3661.79	3661.79	3661.79	3661.79	44155	3661.79	3661.79	3661.79	87871	84662	62406	40633	3661.79	3661.79	36618	3661.79	60099	3661.79	3661.79	3661.79	3661.79	3661.79	3661.79	3661.79	3661.79	132149	69549	64268	71086	150870	182558	3661.79
Isorhamnetin 3-O-[b-D-glucopyranosyl-(1->2)-[a-L-rhamnopyranosyl-(1->6)]-b-D-glucopyranoside]	29722	13726	9272	11639	25390	766.59	15693	766.59	12337	52492	48652	12492	10802	28776	38569	55476	12318	31904	10449	31049	11909	766.59	14726	17874	54565	12226	26960	15052	10216	766.59	7997	9241	12378	21676	37015	35497	17376	10136	36769	8909	18110	9529	12225	15654	766.59	27269	29039	766.59	17238
Isorhamnetin 3-rutinoside 4'-rhamnoside	18257	1584.2	50162	21723	52291	1584.2	29196	16100	1584.2	1584.2	21101	20076	1584.2	1584.2	17825	38001	1584.2	1584.2	98856	39585	15842	37226	1584.2	39772	1584.2	1584.2	33641	26537	1584.2	31277	1584.2	1584.2	1584.2	48453	22704	24620	1584.2	27934	27110	146775	48428	25261	62507	65493	49519	101499	35401	26489	47436
Isorhamnetin 3-sophoroside 7-glucoside	66794	16107	1263.36	27558	15541	20029	39187	12634	1263.36	68329	1263.36	20903	24974	15137	44937	57016	42984	1263.36	50416	42150	1263.36	1263.36	17760	1263.36	58824	32854	1263.36	1263.36	73187	1263.36	23720	17633	15137	86864	40213	33391	27735	1263.36	16827	42353	19532	16457	28632	32281	1263.36	35206	55633	21317	28018
Isorhamnetin 7-rhamnoside	2336742	2825966	2954128	2145812	3251984	2663698	5185384	4576962	4533124	1595612	1685845	3156334	753215	695453	753460	3882739	4281759	3766416	3641819	6113951	2946595	2814420	2333732	2865611	2532658	1761970	367671	1141686	1876732	1503376	4526006	4269828	6127528	3204967	6420308	6815580	3276318	2925739	2936631	3910637	4269226	2659868	1346882	2314967	924584	1141436	1427384	1887651	6900420
Kaempferol 3-(2'''-(E)-caffeylsophoroside)-7-glucoside	9289	47242	20696	22519	641.389	9041	641.389	29246	6414	15674	8164	641.389	17002	23880	10586	26601	641.389	16630	33969	19899	641.389	39570	21612	26502	641.389	8840	16916	8086	641.389	9253	27420	8752	641.389	26419	12342	34263	9157	641.389	641.389	18354	33920	641.389	11433	15849	20487	28029	39798	10199	11302
Kaempferol 3-(2''-(E)-feruloylgalactosyl-(1->4)-glucoside)	12736	10668	973.523	11693	13727	19778	44964	973.523	18096	973.523	80603	14446	973.523	30675	973.523	29814	14026	22684	89735	22975	16915	45524	25584	14072	973.523	33483	973.523	28112	973.523	973.523	973.523	38492	17581	973.523	12443	35472	973.523	973.523	22113	32600	973.523	15162	973.523	22142	973.523	973.523	34861	973.523	973.523
Kaempferol 3-(2'',3''-diacetyl-4''-p-coumaroylrhamnoside)	18589	14015	1278.69	26363	16204	49388	24659	23523	62831	16024	17859	18750	24762	19471	38164	70388	1278.69	20246	32592	47137	1278.69	1278.69	19195	1278.69	1278.69	19857	1278.69	27140	1278.69	31564	1278.69	65944	40046	15704	1278.69	16503	1278.69	16782	20212	59976	1278.69	1278.69	1278.69	1278.69	17780	20413	26859	30072	31608
Kaempferol 3-(2'''-caffeoylsophoroside) 7-cellobioside	1334844	1491079	1587074	1772773	1081628	212685	1455559	1269852	190132	1580765	2076492	201901	17332	11446	924.25	318040	924493	1632464	1195636	1289671	145952	2053986	1229820	1082341	924.25	924.25	11893	12466	23951	9242	822269	1155212	118256	1329072	1669968	1212937	2319299	1226195	1631649	1630152	1769892	2162043	14345	10739	14498	24380	15549	14213	1471237
Kaempferol 3-(2'''-feruloylsophoroside) 7-cellobioside	95453	25093	815.176	815.176	11703	15185	21335	39010	39485	25488	22241	13567	22363	18351	35885	16234	44424	21359	815.176	815.176	815.176	18685	39518	11296	20991	11726	815.176	8152	14055	15319	25622	815.176	815.176	19207	815.176	815.176	815.176	20067	15744	13489	26852	13856	20719	815.176	38818	815.176	815.176	10473	29665
Kaempferol 3-(2'''-sinapoylsophoroside) 7-cellobioside	25103	11273	781.003	21130	23830	20273	13904	32119	15349	55720	21633	10242	27671	8951	13156	781.003	781.003	9438	12646	53480	12578	781.003	54121	30828	781.003	44331	27326	781.003	7810	18003	28788	781.003	13015	35025	781.003	781.003	21251	20270	14079	20496	11191	15677	35175	29486	781.003	23208	14856	16191	14549
Kaempferol 3-[6''-(3-hydroxy-3-methylglutaryl)glucoside]-7-glucoside	970.353	970.353	970.353	92176	970.353	970.353	970.353	11557	970.353	9704	25024	11252	14813	48971	970.353	56719	43962	970.353	970.353	24111	970.353	39687	970.353	40792	970.353	14010	970.353	970.353	970.353	20940	970.353	970.353	970.353	62460	970.353	970.353	15492	13121	39074	27116	970.353	970.353	34656	10810	12455	59130	12321	970.353	970.353
Kaempferol 3-arabinoside	15.4393	15.4393	6314	79595	5754	154	11314	18037	11037	15.4393	604	196	1415088	458552	1385611	10194	15.4393	15.4393	15.4393	15.4393	7379	15.4393	6919	15.4393	616978	1702248	1926846	610618	2316650	1727019	10282	15.4393	28039	7733	7104	6276	15.4393	11089	5585	5154	15.4393	6235	372193	2391166	1817033	1894323	654722	2131539	15.4393
Kaempferol 3-feruloyl-triglucoside	52737	74879	50204	82468	741.469	24503	20331	741.469	13278	14922	65228	741.469	51060	7415	38299	16363	68138	741.469	10879	27035	741.469	15485	13031	66156	27209	38123	30910	12191	65154	50005	47358	12126	741.469	30777	13830	14150	65239	36001	24807	11085	20541	8495	10497	44660	13778	37669	741.469	35036	30810
Kaempferol 3-glucosyl-(1->2)-(6''-acetylgalactoside)-7-glucoside	12351	12721	16757	14911	56018	31860	20713	20313	806.567	806.567	806.567	14016	23986	806.567	806.567	806.567	13888	806.567	806.567	19747	40863	806.567	28849	806.567	806.567	806.567	806.567	70344	276664	806.567	21503	806.567	806.567	806.567	806.567	59526	806.567	806.567	24393	36214	806.567	806.567	806.567	30244	83701	806.567	29588	806.567	806.567
Kaempferol 3-glucuronide	21785	26268	11868	11288	5623	18965	48608	46771	117180	460.046	11106	460.046	460.046	5691	4600	460.046	5867	7945	36149	48672	41096	23881	13854	7882	460.046	460.046	5115	5595	5119	460.046	126543	120091	25541	39910	79876	25064	7961	5725	25094	14751	18963	7649	4931	460.046	14494	460.046	5612	5015	125428
Kaempferol 3-neohesperidoside 7-(2''-p-coumaroyllaminaribioside)	80629	1812.15	34527	48636	29945	1812.15	44654	25710	1812.15	25422	19024	1812.15	19591	1812.15	1812.15	1812.15	25547	96969	1812.15	1812.15	1812.15	1812.15	1812.15	1812.15	48555	1812.15	1812.15	1812.15	1812.15	1812.15	1812.15	29804	1812.15	113507	24700	50800	20661	37012	22175	55212	28528	26569	1812.15	51788	1812.15	65307	24206	1812.15	30946
Kaempferol 3-O-(6''-acetyl-galactoside) 7-O-rhamnoside	2189048	2386448	2004599	3132739	768624	1994528	1099412	637071	1147097	2079997	2134590	1556772	2258314	1103445	3758445	1078897	2104047	1333214	184814	1026317	1170318	1779187	1834982	1595347	4969806	2918436	2599911	1160314	3108538	4025602	392298	723104	201980	1189962	319083	758916	2539040	1085701	2750122	2185487	2008179	2643147	1814640	2179642	1551884	1821169	3531165	1873586	1043536
kaempferol 3-O-??-D-glucosyl-(1->2)-glucoside	15088	922.029	10355	14263	922.029	30699	24483	39558	30160	922.029	9220	922.029	69413	128228	82667	17490	922.029	922.029	19387	24121	922.029	15233	16937	13590	86500	110678	204248	114664	336038	112512	21677	922.029	922.029	922.029	35916	922.029	39566	922.029	13285	922.029	11890	14881	140721	51789	110681	206618	133483	121252	16541
Kaempferol 3-O-alpha-L-(2,3-di-trans-p-coumaroyl-rhamnopyranoside)	12216	767.512	8860	23708	10103	30767	19849	28313	34915	12667	20723	9170	767.512	8369	9151	51150	15159	767.512	767.512	767.512	767.512	10060	20371	11075	23975	767.512	10245	7675	8419	767.512	767.512	29243	19286	22208	11912	767.512	26830	767.512	11402	767.512	28984	21776	52846	14109	15113	17463	9212	767.512	78933
Kaempferol 3-O-xylosyl-rutinoside	92158	1120.27	31578	14176	1120.27	1120.27	21114	1120.27	1120.27	1120.27	23553	24974	1120.27	1120.27	22122	96832	1120.27	1120.27	1120.27	32716	21799	1120.27	58086	1120.27	1120.27	1120.27	1120.27	1120.27	23661	29950	1120.27	15479	1120.27	23852	11203	14047	11753	1120.27	1120.27	1120.27	19062	1120.27	1120.27	1120.27	1120.27	14499	26166	15852	68236
Kaempferol 3-rhamnosyl-(1->3)(4'''-acetylrhamnosyl)(1->6)-glucoside	31795	1031.73	13383	1031.73	22874	42950	15676	1031.73	1031.73	19684	10317	11606	26048	1031.73	1031.73	13860	14216	1031.73	24120	1031.73	30766	1031.73	15790	29625	1031.73	1031.73	1031.73	1031.73	1031.73	1031.73	1031.73	32204	17471	30048	1031.73	12404	1031.73	12964	13217	1031.73	30847	1031.73	27922	1031.73	33212	1031.73	1031.73	1031.73	47150
Kaempferol 3-sophoroside 7-cellobioside	56668	83454	28621	40530	19806	18279	77556	11938	9340	24795	13886	8579	11800	29939	14305	28850	30431	25564	43978	7209	26922	23628	10874	58152	56344	27595	6624	25837	16179	14394	58979	7916	21745	15441	13695	13317	24163	39818	48800	12469	25137	9004	43833	25753	17338	55245	23524	21530	36305
Kaempferol 3-triglucoside 7-rhamnoside	148915	1653.76	1653.76	23244	1653.76	27163	23700	46880	31440	94738	1653.76	1653.76	1653.76	23765	24228	23359	20637	1653.76	1653.76	1653.76	41301	31161	1653.76	22443	1653.76	18910	1653.76	1653.76	1653.76	1653.76	1653.76	1653.76	28125	49016	1653.76	1653.76	1653.76	1653.76	36289	1653.76	28054	1653.76	27587	1653.76	29015	39084	41695	20947	52013
Myricetin 3-(6''-acetylgalactoside)	547.265	23382	17683	18241	547.265	7948	10157	11569	547.265	19753	547.265	13822	547.265	547.265	547.265	11677	11514	18897	547.265	547.265	547.265	9274	17626	547.265	11402	25053	547.265	547.265	5473	15896	547.265	27122	547.265	11014	19115	547.265	7538	10381	15996	7840	14772	14005	547.265	32710	10803	7402	5902	19890	547.265
Myricetin 3,3'-digalactoside	3355.14	3355.14	3355.14	3355.14	3355.14	3355.14	3355.14	3355.14	3355.14	3355.14	3355.14	3355.14	3355.14	3355.14	3355.14	3355.14	3355.14	3355.14	3355.14	3355.14	148697	3355.14	3355.14	3355.14	3355.14	3355.14	3355.14	3355.14	3355.14	3355.14	3355.14	3355.14	3355.14	3355.14	3355.14	3355.14	3355.14	3355.14	3355.14	3355.14	3355.14	3355.14	3355.14	49660	3355.14	3355.14	3355.14	33551	3355.14
Myricetin 3-[galloyl-(->2)-4-acetyl-a-L-rhamnoside]	353365	383397	538229	503396	688815	673122	316152	346115	200335	743430	830655	190514	15261	16217	18640	357480	353329	271739	485096	254129	309589	730076	301802	600460	38296	45605	161847	58376	51625	34584	387622	635358	310552	703648	478348	519029	824481	686865	401761	693276	947787	421246	9974	38020	21869	60639	91886	72980	795860
Myricetin 3-arabinofuranoside	26248	362703	278022	410724	482637	794113	1503052	875652	1536579	142849	219835	362622	180927	281232	185410	769946	283963	386433	731318	397982	634307	594890	183806	273757	213152	393227	325475	182358	199687	213658	2104519	1201718	1500995	2624.8	1074907	716399	521366	358626	626856	765232	191803	464948	147886	245464	347571	253249	280838	261550	185342
Myricetin 3-galactoside	792.526	792.526	792.526	11139	8134	792.526	792.526	99769	120803	792.526	792.526	792.526	792.526	792.526	792.526	792.526	10522	23361	13686	12885	77889	792.526	792.526	9585	8142	792.526	10729	12337	792.526	792.526	79948	238103	324258	792.526	24825	41434	792.526	792.526	7948	12316	10025	792.526	792.526	792.526	14825	792.526	792.526	8904	111746
Myricetin 7-(6''-galloylglucoside)	61254	1065.42	1065.42	1065.42	1065.42	1065.42	1065.42	1065.42	1065.42	1065.42	1065.42	1065.42	1065.42	1065.42	1065.42	1065.42	12840	11103	24752	25581	20666	1065.42	1065.42	1065.42	14049	1065.42	1065.42	1065.42	20099	24602	1065.42	1065.42	24141	1065.42	1065.42	1065.42	1065.42	1065.42	1065.42	16588	12361	1065.42	1065.42	1065.42	1065.42	1065.42	28835	1065.42	17360
Procyanidin B1	17081	7971	61327	19891	26834	29832	16735	262.146	12402	15581	262.146	11847	192101	233788	249294	58257	12407	9861	12862	14002	262.146	12145	27557	9751	244204	104326	177795	103658	196281	371845	12289	262.146	262.146	262.146	10621	10154	19361	66449	21945	12965	81372	9384	181695	133572	203364	133710	143624	260054	14030
Procyanidin trimer EEC	97441	4196.61	4196.61	4196.61	138195	4196.61	4196.61	4196.61	4196.61	4196.61	4196.61	85363	4196.61	4196.61	53984	4196.61	4196.61	4196.61	4196.61	4196.61	4196.61	146072	4196.61	4196.61	4196.61	4196.61	4196.61	4196.61	4196.61	4196.61	4196.61	4196.61	4196.61	4196.61	4196.61	4196.61	4196.61	4196.61	4196.61	4196.61	4196.61	4196.61	4196.61	4196.61	4196.61	4196.61	4196.61	4196.61	4196.61
Prodelphinidin A2 3'-gallate	6484.26	6484.26	6484.26	6484.26	6484.26	6484.26	6484.26	6484.26	6484.26	6484.26	6484.26	6484.26	6484.26	6484.26	6484.26	179065	6484.26	134038	163024	6484.26	6484.26	6484.26	6484.26	6484.26	6484.26	6484.26	6484.26	6484.26	6484.26	6484.26	6484.26	6484.26	6484.26	6484.26	6484.26	209390	6484.26	6484.26	6484.26	6484.26	6484.26	6484.26	6484.26	6484.26	6484.26	64843	6484.26	6484.26	6484.26
Prodelphinidin B4 3'-gallate	5159.37	55886	5159.37	5159.37	5159.37	5159.37	5159.37	57830	5159.37	5159.37	56479	5159.37	217219	185554	182542	5159.37	5159.37	5159.37	5159.37	5159.37	68104	5159.37	5159.37	5159.37	245770	60507	121208	135792	434464	83983	5159.37	5159.37	5159.37	5159.37	5159.37	5159.37	5159.37	5159.37	5159.37	5159.37	5159.37	5159.37	140937	149531	191631	300478	51594	270434	5159.37
Prodelphinidin trimer GC-C-C	57298	32583	28736	16427	23361	1065.4	57546	26096	31111	15691	12333	23376	1065.4	1065.4	1065.4	20785	1065.4	17397	32428	1065.4	38743	17312	14077	18897	1065.4	14849	13511	86837	93041	1065.4	18215	1065.4	37951	17481	14081	54729	32344	1065.4	1065.4	10654	14797	17760	51619	30911	14847	118029	10834	1065.4	36844
Quercetin 3-(3'',6''-di-p-coumarylglucoside)	15975	795.023	795.023	13090	795.023	795.023	18586	23052	16952	13536	13236	10976	540448	266607	896089	16150	795.023	795.023	25849	795.023	795.023	11756	13881	27873	847840	867246	489956	732996	762236	689340	17066	15449	795.023	795.023	15502	8648	12696	18191	10152	795.023	16056	20667	251721	212354	970395	441910	733188	804872	33961
Quercetin 3-(6-[4-glucosyl-p-coumaryl]glucosyl)(1->2)-rhamnoside	50311	1712.59	55802	41735	1712.59	73149	20738	56081	1712.59	1712.59	27503	25939	53399	81434	1712.59	40676	1712.59	1712.59	33890	1712.59	20688	33419	25286	65410	94143	30160	1712.59	1712.59	17126	1712.59	69044	23260	33986	34391	1712.59	1712.59	1712.59	1712.59	59907	1712.59	86602	1712.59	35049	1712.59	27567	89450	41695	1712.59	1712.59
Quercetin 3-(6''-malonyl-glucoside)	501.211	501.211	501.211	5445	501.211	501.211	150309	192982	164306	501.211	5012	501.211	501.211	501.211	501.211	501.211	501.211	501.211	128461	271544	147956	501.211	501.211	501.211	7084	501.211	7017	501.211	501.211	501.211	56062	191104	75079	62774	194674	66259	501.211	501.211	501.211	501.211	501.211	6464	501.211	501.211	501.211	501.211	501.211	7206	33997
Quercetin 3-(6''''-sinapylsophorotrioside)	25478	37940	48684	1041.76	51016	1041.76	20627	24926	27457	18502	15520	1041.76	28932	1041.76	11115	1041.76	15813	1041.76	22183	20460	1041.76	1041.76	17890	19870	15266	59452	1041.76	1041.76	50129	1041.76	21998	28081	1041.76	1041.76	1041.76	23071	1041.76	26512	1041.76	20062	39875	31236	16174	1041.76	1041.76	36148	46348	16396	1041.76
Quercetin 3-[glucosyl-(1->?)-glucuronide]	2299.32	2299.32	2299.32	2299.32	2299.32	68642	2299.32	2299.32	2299.32	2299.32	70934	66167	2299.32	2299.32	40493	2299.32	2299.32	2299.32	2299.32	2299.32	2299.32	25439	2299.32	2299.32	2299.32	2299.32	2299.32	2299.32	2299.32	2299.32	2299.32	2299.32	2299.32	62073	2299.32	2299.32	91299	2299.32	2299.32	2299.32	2299.32	113212	2299.32	2299.32	2299.32	2299.32	2299.32	2299.32	2299.32
Quercetin 3-coumaroyl-triglucoside	689074	1120447	703259	402841	565263	736616	429.77	65497	160235	81610	59136	122827	429.77	429.77	429.77	67814	526898	240195	429.77	148150	429.77	1158628	387217	806802	429.77	429.77	429.77	429.77	429.77	77819	429.77	429.77	83380	71056	72896	224078	901038	91462	86833	816120	102925	176911	429.77	429.77	429.77	429.77	429.77	429.77	198971
Quercetin 3-feruloyl-triglucoside	23561	21564	1265.27	18326	1265.27	12653	1265.27	1265.27	25312	1265.27	1265.27	1265.27	1265.27	1265.27	31902	1265.27	1265.27	1265.27	65283	26829	17961	28163	1265.27	15550	1265.27	22392	1265.27	30974	1265.27	20888	1265.27	1265.27	1265.27	1265.27	1265.27	1265.27	16776	15447	16414	39200	18161	42329	1265.27	1265.27	1265.27	1265.27	1265.27	18222	21582
Quercetin 3-O-(6"-malonyl-glucoside) 7-O-glucoside	11870	17261	26383	27772	7458	11332	19013	11431	9698	9188	16003	12186	675.131	32886	46102	18021	9486	12840	675.131	15466	26012	675.131	41152	27183	675.131	675.131	675.131	675.131	675.131	675.131	16480	19887	36350	23190	6751	9474	21920	30093	45683	24007	14256	8423	23697	10189	17207	22639	19822	25557	56039
Quercetin 3-O-acetyl-rhamnoside	55452	92907	2436.3	44835	133730	2436.3	2436.3	2436.3	2436.3	2436.3	2436.3	2436.3	1388975	1244688	1013614	2436.3	2436.3	2436.3	45041	2436.3	2436.3	2436.3	2436.3	2436.3	91382	634966	744012	815488	717325	1162593	2436.3	2436.3	2436.3	2436.3	2436.3	2436.3	2436.3	2436.3	2436.3	2436.3	2436.3	2436.3	730656	680183	170736	903710	1423441	1209017	2436.3
Quercetin 3-O-caffeyl-glucoside	214217	253577	391394	231981	324244	396696	288847	255671	301007	106027	232063	313352	846373	1061151	637602	396977	310179	254033	134361	219237	240241	498900	195852	472569	1005627	847863	509603	1096787	1417190	953296	261316	368124	136844	175641	205267	435452	120371	178563	341351	483138	323763	387592	314632	1104035	361791	448645	334505	1550668	162684
Quercetin 3-O-glucosyl-xyloside	367754	2969.33	2969.33	108390	2969.33	2969.33	2969.33	2969.33	2969.33	60891	2969.33	2969.33	1634846	4021827	1163712	36034	2969.33	52942	2969.33	2969.33	2969.33	111901	50574	2969.33	2804685	3534122	1354503	3651074	1144870	527390	2969.33	2969.33	2969.33	2969.33	2969.33	2969.33	2969.33	2969.33	50710	47463	2969.33	2969.33	872920	1546331	1156900	3338754	2106965	836466	2969.33
Quercetin 3-O-rhamnosyl-galactoside	80748	177492	108023	87745	79875	38048	11547	23550	13448	92067	37286	110710	1041977	345170	998433	77379	63276	112930	17958	13240	14497	175858	198145	96530	693433	1048233	863002	734335	856481	956126	48758	938.272	938.272	18326	9383	938.272	106111	123359	68433	118480	70919	152152	566761	536394	466706	744232	1430850	746188	27292
Quercetin 3-O-sophoroside	1494476	2233556	1619890	1294612	1739984	3583104	1302638	1732752	1116716	2239827	5563066	7498225	3217939	1389033	5617142	2340666	2254412	6568354	1470049	784738	2276328	2550748	801557	2176728	1782340	1236719	3474163	1761544	2311934	3785368	986675	3208311	4187058	2600695	1814682	2604646	1337049	1237100	12838597	2406818	2576427	10597838	1469164	4475916	4929520	1442317	5138886	7066936	511065
Quercetin 3-O-sophoroside 7-O-glucuronide	187977	140241	182807	150248	212330	244342	720.952	720.952	720.952	148393	105022	530750	720.952	720.952	720.952	64878	225468	215586	720.952	20245	720.952	552408	224474	341992	720.952	720.952	720.952	720.952	720.952	720.952	720.952	720.952	720.952	720.952	720.952	720.952	387625	160655	315556	215934	301357	357004	720.952	720.952	720.952	8456	720.952	720.952	720.952
Quercetin 3-O-xylosyl-rutinoside	75292	59700	25652	18079	20290	920.827	920.827	920.827	920.827	36065	31008	62429	920.827	920.827	920.827	93796	29823	183536	920.827	9208	920.827	131374	169388	40820	920.827	920.827	920.827	920.827	920.827	920.827	920.827	920.827	920.827	920.827	920.827	920.827	53991	43676	32322	191126	92503	58750	11295	920.827	920.827	47544	920.827	920.827	920.827
Quercetin 3-sulfate	907430	413464	198523	394374	222725	120975	23941	177973	167483	328860	69652	111674	84677	44534	35345	325459	244018	170285	9745	127964	206117	148300	244897	108956	76084	78382	16859	55667	35871	57940	221158	141009	159740	129100	101456	36154	262706	226137	123444	343738	288038	157521	59865	61726	94125	45003	28444	87120	314435
Quercetin 7-(6''-acetylglucoside)	1104.69	12485	11047	1104.69	23825	1104.69	1104.69	1104.69	1104.69	1104.69	1104.69	1104.69	1104.69	13361	16694	42137	13754	16569	1104.69	1104.69	1104.69	23428	1104.69	1104.69	1104.69	1104.69	1104.69	1104.69	1104.69	1104.69	11120	1104.69	12658	37323	1104.69	1104.69	1104.69	1104.69	1104.69	1104.69	1104.69	1104.69	16881	1104.69	1104.69	1104.69	20125	19242	1104.69
[7]-Gingerol	19453534	17385750	14351706	14978078	14525703	24119106	30494704	27241886	136615392	9287468	9598718	67508600	7610782	3927011	6395266	8991206	13577774	63890160	19087186	31629582	26659014	5607451	10025742	14214813	4352890	8182514	41481796	9381273	7643478	6338662	26209986	46856636	121415072	30908306	103087328	19208010	8241624	65853568	57486452	9020093	10592981	65251576	6353817	8284252	12542466	3503097	8414634	3839271	36860424
4-Hydroxybenzaldehyde	8708800	6994922	5821338	8016952	8180899	7041852	6804168	6157852	6635554	7757578	7487027	7014699	7096310	16026732	10259489	10133806	5933168	8298876	5583548	8093746	5841832	5537392	5651054	7265228	16276067	8467929	17198702	15885356	10288259	9863955	5095713	6412950	4675774	8358914	6738462	2399203	6007224	8298930	8473264	4212210	6052024	9084571	8412501	7077135	8915702	15831037	17180516	10023456	6615044
Psoralen	8047254	4046251	3634456	6035492	4641748	3586007	5258965	3027279	6452954	3410163	6138783	5290150	6791650	4702308	3828974	2356554	3019769	3774028	4319996	2896890	4420978	8819471	4883506	3757800	4715076	5622692	5961560	2464587	2995126	3654506	3603362	5505356	5526979	2834888	2964794	4948481	4576854	6274604	4794671	4803662	7442833	6539096	4967845	6870604	9560371	5812933	2475505	3624417	3461004
(-)-Arctigenin	45843	44087	2115.69	65493	47639	36202	2115.69	33761	60634	98325	61515	51556	211253	766933	973131	38583	34322	41826	30457	2115.69	43836	46801	44314	38525	761379	299235	206656	107562	871678	1020904	2115.69	21157	2115.69	2115.69	2115.69	42393	120871	56505	2115.69	38655	52875	33383	253294	520758	188298	409099	867780	389200	42062
(-)-Matairesinol	49086	60824	106647	52066	99335	148490	15300	16789	48877	206391	49332	66294	905.398	905.398	905.398	99974	88836	219245	26041	27927	37151	90131	164845	91811	905.398	905.398	905.398	13925	905.398	905.398	43385	20645	905.398	37571	13704	15583	86404	103930	96085	156338	155872	333079	9054	905.398	905.398	39192	905.398	905.398	27473
(-)-Matairesinol 4'-[apiosyl-(1->2)-glucoside]	58775	87954	5375.22	84349	5375.22	75122	5375.22	59666	58351	53752	5375.22	5375.22	173696	68876	218555	60737	5375.22	76456	319801	60499	68008	5375.22	90315	5375.22	334442	240743	61117	78845	176829	154735	75632	70747	71642	64779	76571	181845	5375.22	5375.22	5375.22	61628	5375.22	5375.22	451137	371865	229377	703115	327992	206437	5375.22
(7R*,8R*)-3-Methoxy-3',4,7,9,9'-pentahydroxy-8,4'-oxyneolignan 4-xyloside	313900	350906	645357	515267	410109	438515	256437	284016	71367	474999	805879	563061	1225274	1508659	1128337	531310	437497	251154	91699	219267	63821	413510	455089	329712	1276913	1409979	865718	1567872	1699860	887726	216314	196733	80305	224472	260476	242064	649532	178287	449780	493730	384792	309829	1573262	1666895	1047768	1222687	754004	1469904	93900
(8R,8'R)-Secoisolariciresinol 9,9'-bis-[4-carboxy-3-hydroxy-3-methylbutanoyl-(->6)-glucoside]	23578	1208.16	59356	15911	17294	1208.16	27203	1208.16	1208.16	33562	23213	31413	1208.16	13734	20870	23937	42192	1208.16	43788	1208.16	23242	1208.16	27914	1208.16	15249	1208.16	32463	12082	24252	26226	33318	57565	1208.16	60753	1208.16	46491	19377	17165	1208.16	1208.16	41799	1208.16	14720	1208.16	1208.16	12975	12652	1208.16	47311
[14]-Gingerol	182332	215636	226308	171969	425786	81298	27947	42041	67310	287192	169162	441035	212286	165623	434455	212974	200283	316906	22262	33455	80232	199050	254224	278882	222748	394186	332570	225617	203313	269765	71328	47752	43797	7850	14440	26347	353744	541988	209013	437545	396517	362206	259768	284522	470361	166361	669657	490170	23809
[16]-Gingerol	255654	357750	169622	194879	68121	133744	456807	168884	97846	374184	136662	233276	61128	178100	278270	170238	204162	183426	31609	89173	26595	50985	211417	186246	19600	17179	20150	253106	247940	155742	134802	164464	334401	65927	228856	178358	173191	240540	135186	86655	113625	198895	373278	365152	40686	360334	141225	167668	171915
[4]-Gingerol	4427888	18636460	9160989	12200310	6266140	29725152	5022695	5923768	25450752	6219322	10859135	8673419	6917179	7181998	27943026	5017964	7644363	6591084	7667219	8503827	5103240	5334956	3845946	21776672	8677261	11363312	9760892	15460785	9643758	7311098	6558162	3273307	10488477	3389275	7091782	25827076	12823139	7115071	27969996	6626755	5322124	12948288	5541726	6266192	8546491	12257555	7785635	6411086	5418174
1,4-Naphtoquinone	588505	380475	703328	692408	373614	953415	337540	493643	597599	656734	235702	313528	445596	486991	456793	960911	485364	576163	293154	429222	414736	763853	447799	688175	519890	817227	1122206	864879	519285	836186	454635	340623	425258	449460	607304	186933	744578	973586	640928	494904	371227	359235	902976	672356	638583	1530963	601075	485402	180887
2,5-di-S-Glutathionyl caftaric acid	69145	1677.06	21743	19205	38947	1677.06	19387	22078	39940	86351	30821	32634	93792	23739	31480	50153	24591	1677.06	43573	22560	1677.06	42464	16771	32919	1677.06	20829	22168	1677.06	1677.06	1677.06	23455	53231	1677.06	1677.06	40242	1677.06	51635	1677.06	60507	31738	1677.06	1677.06	90306	1677.06	1677.06	43442	53145	1677.06	24721
2-S-Glutathionyl caftaric acid	1096.06	11725	43705	1096.06	18301	10961	1096.06	1096.06	19322	1096.06	16022	1096.06	1096.06	16693	15357	36824	1096.06	1096.06	45381	12764	1096.06	13712	1096.06	1096.06	42683	1096.06	22476	11199	1096.06	1096.06	1096.06	52202	1096.06	1096.06	16916	21957	12040	1096.06	13137	1096.06	12723	1096.06	1096.06	28281	1096.06	1096.06	1096.06	1096.06	12994
3-Methylcatechol	463293	248179	439456	307407	475051	293314	247047	305672	292175	654464	438324	704446	946101	1289219	530671	591746	492897	466861	492398	171449	492201	434268	258275	601416	1908512	1716096	3617976	1029596	2924357	1673937	278193	448352	408932	202080	309846	269124	295355	588644	226532	194450	588127	820821	646387	1837116	425121	1299756	1755462	3623528	181860
5-Pentacosenylresorcinol	1579.74	1579.74	85299	35781	46247	1579.74	1579.74	1579.74	1579.74	1579.74	1579.74	1579.74	1579.74	1579.74	15797	1579.74	1579.74	1579.74	1579.74	1579.74	155462	1579.74	1579.74	23537	1579.74	1579.74	20823	1579.74	18457	1579.74	1579.74	1579.74	93587	1579.74	120625	121309	1579.74	81612	1579.74	1579.74	1579.74	1579.74	1579.74	16967	1579.74	1579.74	1579.74	25247	1579.74
7-Hydroxymatairesinol	41364	138239	69058	159281	345257	205662	9860	21400	39560	140922	202411	281863	790.156	23411	16118	208389	346630	526676	21312	35066	11261	94303	312859	183406	27556	42609	27173	106267	109647	97383	26621	13399	54587	7902	29895	9446	149340	179951	307122	197597	472518	292991	21736	37228	71581	11985	84794	125132	39462
7-Hydroxysecoisolariciresinol	3081277	3761130	4885003	2544820	4788220	4383725	141443	359548	20731	2254353	4220014	4713636	13553	78066	22727	4021312	5949844	6010423	100541	202859	169664	2987455	4340426	3718182	26388	264140	45237	11952	87006	13634	75859	63199	44303	120823	84812	137365	4609818	5216764	5312882	2614156	5192380	5514816	12878	30208	14189	242133	25362	67127	65525
Arbutin	162967	470256	432773	671528	275594	308271	535252	586238	674173	462783	588519	344259	526584	338190	793546	642867	317420	373029	498450	496676	431685	265818	406008	361565	442388	310322	368945	600147	609231	486715	466938	329322	707641	604100	754263	846574	467021	631212	566695	422585	530830	319271	144748	393990	300784	489236	432143	435018	129707
Bergapten	481711	675652	70252	282002	234960	349479	513326	331476	1495760	282532	364101	76372	43592	33044	215639	66317	190417	711661	83282	680738	438708	284210	163619	331252	41207	247550	76359	24106	258006	62105	302370	133604	1063.81	91570	103013	140325	404319	705016	55094	925616	88116	282454	31253	62819	22127	23137	53831	63358	270020
curcumin 4',4''-O-??-D-digentiobioside	74201	53725	54639	61991	169049	87577	24520	48477	35952	43175	54314	70181	53441	62023	57246	102555	81559	127965	24777	1511.15	18652	124111	82513	88299	101633	144873	369376	669829	577376	241591	39436	24160	30311	34538	35032	44528	115035	107997	22455	66970	95409	196938	121666	53784	126015	237594	202642	251755	131787
curcumin 4'-O-??-D-gentiobiosyl 4''-O-??-D-glucoside	11153	728.097	26582	728.097	728.097	9400	728.097	17396	728.097	25852	28720	728.097	146263	76321	23249	728.097	25284	11193	17975	37226	728.097	728.097	10895	13863	53061	251251	137797	65733	27334	174108	24999	34718	728.097	728.097	728.097	728.097	11072	9993	9162	14067	728.097	26263	179663	37087	41245	335633	214353	177036	728.097
Curcumin dimer 1	36778	37244	883.191	12964	883.191	13410	23542	16677	45292	28200	26382	883.191	15259	883.191	883.191	19002	28380	883.191	33989	883.191	883.191	33236	15119	13152	10087	16581	12727	12056	883.191	883.191	32875	883.191	16410	883.191	14536	10622	16861	24633	24254	883.191	883.191	883.191	35776	11602	883.191	89619	11091	42540	21091
curcumin monoglucoside	418.693	21488	6317	27614	7562	12110	29071	11920	418.693	418.693	30799	6035	9843	418.693	6551	7576	17858	39379	418.693	418.693	418.693	17092	14155	7885	5534	8868	4187	418.693	18518	5004	33202	15276	418.693	13869	10784	11348	12338	14368	19145	21738	16337	18904	5589	418.693	6958	13460	11046	11949	418.693
Demethyloleuropein	238990	121847	843071	123024	460127	306634	191029	201261	259077	690785	829127	708910	1009032	1094750	766600	125945	182652	777697	216085	156186	323740	555784	232829	745853	772262	887087	613444	530379	237790	1015968	557260	226839	671692	136380	237538	591536	820023	164242	513292	131604	175170	857438	414845	882822	812088	122337	796782	362577	147679
Dimethylmatairesinol	31739412	31470168	18057626	17171130	15276303	2115515	2064598	3609140	2702557	25531784	15435431	14955174	43024288	36903508	4128808	12461488	14533829	10889836	1944628	1612722	1717262	14313261	28362178	27293536	17652208	34203656	3539836	27881098	13790206	24689836	3427554	2176254	2341433	4542245	1056139	1892005	14833146	19193278	21779062	21511964	14481541	21507318	13944369	19851960	16117382	14997973	16997310	24656170	3130707
Episesaminol	3343.53	3343.53	3343.53	3343.53	3343.53	3343.53	141749	3343.53	90943	3343.53	3343.53	3343.53	3343.53	3343.53	3343.53	3343.53	93945	3343.53	3343.53	3343.53	3343.53	3343.53	3343.53	3343.53	3343.53	33435	3343.53	3343.53	3343.53	3343.53	3343.53	3343.53	3343.53	3343.53	3343.53	3343.53	3343.53	3343.53	82562	3343.53	80939	3343.53	3343.53	54198	3343.53	3343.53	3343.53	3343.53	91024
Juglone	232245	262230	603090	204527	471775	183380	165554	259542	120045	455013	419613	506423	2749948	3078768	3853899	394066	403324	339622	171921	140236	217355	350934	258113	1132583	3164076	3899532	3029998	4153495	2854466	3237076	253919	210227	139386	171439	335381	240281	535410	565063	195308	563665	302186	333405	1151466	4691885	3972726	1317172	3183308	3763115	273411
Lithospermic acid	15363	38772	12024	940.964	13411	940.964	940.964	940.964	940.964	940.964	23477	16282	22330	13782	940.964	12933	15831	15202	940.964	940.964	16705	29192	12136	16078	28226	21157	940.964	26609	940.964	15921	31303	12967	13400	940.964	940.964	11697	10656	16502	940.964	13118	15467	35814	940.964	9410	12371	10290	940.964	12727	14380
Medioresinol	79431	71279	138476	93152	77910	217294	377297	127028	506749	74983	108581	312564	935.308	9353	21287	232472	298574	315542	294440	220558	248234	64782	95412	534124	30144	44422	24794	16120	35014	34909	138983	202551	648615	200696	253240	1019833	140230	244955	211914	127501	98679	215015	17019	23772	35213	32310	37035	22608	219998
Mellein	1300260	2453778	2630171	3476977	1208869	2297290	1759308	1450202	1775335	3718230	1418432	1482662	3021469	1023859	425820	1169947	2286014	1628544	2224349	791806	1610314	2156621	1920384	1754668	2927025	4843088	1568289	1890702	2163458	1892073	1539519	1420917	1338526	1364347	1950372	2819994	2256216	1816267	1914446	3509360	2466501	532930	933322	1572802	2790780	660590	4290846	3594568	1476654
Norathyriol	13679	15672	10985	12213	8169	37515	301780	627145	408571	55964	21175	21493	46472	11000	650.432	44703	66947	65267	503814	668354	286600	13510	25715	21695	9172	20451	8359	35662	18390	18854	273817	609533	164508	155151	455438	392525	29296	9005	7624	25246	47530	9166	7640	6729	9950	650.432	7617	13213	474207
Phenol	81129	34439	25255	28198	36477	28174	42390	23058	25940	21073	32300	26898	529851	387493	312591	13505	46658	20789	87684	9608	134854	13736	51774	30397	202891	318263	176591	133657	132876	553392	96270	53821	23423	174375	30382	34080	17810	960.757	17940	48718	41039	27324	206276	173580	209283	96392	151800	370850	153647
Phlorin	210626	52227	3216.73	43151	85962	45699	3216.73	51330	56392	115053	3216.73	3216.73	8767508	4152888	7497116	108771	3216.73	116994	73190	3216.73	3216.73	49047	56344	54891	10100934	7198153	6662440	8729324	11325192	6392814	3216.73	48280	3216.73	3216.73	3216.73	3216.73	3216.73	3216.73	48444	64961	55448	75545	4731750	7738276	6353714	6749774	10247655	8033230	3216.73
Salvianolic acid K	990845	292062	298399	882269	303060	92857	4529.43	4529.43	4529.43	371896	49543	473093	2232642	896171	1394152	960561	492582	437589	72951	4529.43	4529.43	782545	287828	212269	759387	2759324	5103116	1723419	2194413	5160571	59810	4529.43	55055	4529.43	4529.43	45633	924463	572289	803166	548627	814563	380961	1753094	1148753	3469732	840580	3219636	995078	72110
Salvianolic acid L	56060	1107.06	1107.06	17784	15283	23340	18846	69927	41386	33655	11071	16143	1107.06	1107.06	1107.06	36824	1107.06	18501	18084	32557	22654	1107.06	1107.06	18148	1107.06	1107.06	1107.06	1107.06	1107.06	37183	23958	29340	26839	70241	41639	17408	26216	29728	13353	1107.06	15227	37185	116958	100034	1107.06	177044	1107.06	1107.06	59906
Secoisolariciresinol 9,9'-diglucoside	32943	17482	1096.41	1096.41	12071	1096.41	1096.41	1096.41	1096.41	1096.41	10964	1096.41	1096.41	1096.41	1096.41	1096.41	1096.41	14385	19827	1096.41	1096.41	28409	15271	32475	1096.41	1096.41	1096.41	171343	29566	25841	1096.41	1096.41	1096.41	13156	11257	1096.41	1096.41	29796	17875	1096.41	43396	1096.41	1096.41	58808	1096.41	35449	1096.41	39223	1096.41
Secoisolariciresinol-sesquilignan	130873	10363.5	10363.5	10363.5	10363.5	10363.5	10363.5	10363.5	10363.5	10363.5	10363.5	10363.5	10363.5	10363.5	10363.5	10363.5	10363.5	10363.5	10363.5	10363.5	10363.5	10363.5	139860	10363.5	10363.5	10363.5	10363.5	10363.5	10363.5	10363.5	10363.5	164348	10363.5	10363.5	10363.5	214567	10363.5	10363.5	10363.5	103635	10363.5	10363.5	10363.5	10363.5	10363.5	10363.5	10363.5	10363.5	10363.5
Sesaminol 2-triglucoside	46746	1094.17	1094.17	15229	1094.17	11074	18357	14453	1094.17	17694	29369	47047	10942	15181	51497	1094.17	11200	1094.17	49689	1094.17	1094.17	1094.17	1094.17	15558	32445	29648	12201	16214	29999	1094.17	16777	64309	20192	68505	1094.17	1094.17	17404	1094.17	1094.17	1094.17	1094.17	19077	47503	30828	13507	37860	1094.17	12815	19963
Sesaminol glucoside	194109	2115027	47034	647230	320586	106342	4703.39	210300	298455	986897	770904	182120	11812333	12117986	4880394	206896	317324	488424	334050	713405	107381	334582	324630	476696	5154096	6105146	6945920	7677855	10634164	10058179	69948	69230	50404	93652	208652	265131	516912	222125	917978	122907	1426660	426956	5311284	6707033	6113735	7878641	7951411	6354286	57819
Sesaminol glucosyl-(1->2)-[glucosyl-(1->6)]-glucoside	5474.78	5474.78	5474.78	5474.78	5474.78	5474.78	54748	61119	5474.78	5474.78	5474.78	5474.78	891972	321083	730892	5474.78	5474.78	5474.78	5474.78	5474.78	5474.78	5474.78	5474.78	5474.78	63524	172714	247510	406558	632543	487684	5474.78	5474.78	5474.78	5474.78	5474.78	5474.78	5474.78	5474.78	5474.78	5474.78	5474.78	64249	834547	541729	162446	870236	519230	512575	5474.78
Umbelliferone	3755195	5048783	7620582	7969913	6441880	7768026	4054380	3855804	5735596	6990203	4683980	9522968	5668531	8133128	3527949	8141770	8323193	6968548	4796363	5559018	3844515	7364162	7012976	6111010	5295062	7080300	7998479	11015434	10142576	9883264	3809681	4290334	4111217	4961450	7234198	7757602	8244019	7295377	14026273	9027044	7365972	8622078	2777094	4893496	9077919	9037315	5195424	4650462	2237197
Avenanthramide 2f	16578242	19213626	11349727	16050131	18678464	2289884	18135444	9413717	11273980	21434024	21385778	18424800	17349156	15465706	21654030	18702854	17914622	12927331	17867518	10079625	22063146	21857098	10928103	25662040	36736556	34803992	18406344	19221708	21055094	18715644	17628500	20731936	25804096	13361880	16477646	13310715	9450761	15760793	24825402	15758889	22577870	23487300	15295196	20122642	32397584	24243756	22274402	26821420	11533316
Caffeic acid ethyl ester	33176592	7104708	8131362	2040374	4939114	13840495	4848236	2490121	1588869	7270653	37424052	12471060	15531772	13215336	15485570	4527399	39233980	9489521	9332559	8446024	3425353	6123503	4380442	31541126	32714722	33279548	184991072	15206335	24974764	26309398	4836144	11847887	5460422	10543147	27533636	30676900	5516228	13204793	23434400	4373006	3506530	5593687	162719712	24124932	39221264	264719968	42381108	32542516	2181846
1,2-Diferuloylgentiobiose	20659	1177.37	1177.37	1177.37	1177.37	12154	1177.37	11774	1177.37	1177.37	1177.37	1177.37	1177.37	1177.37	15282	1177.37	34331	16509	15427	40552	1177.37	1177.37	1177.37	1177.37	14217	32621	1177.37	16484	38495	1177.37	1177.37	50366	1177.37	39207	1177.37	1177.37	1177.37	13054	14191	1177.37	1177.37	1177.37	34644	1177.37	23403	36421	14141	1177.37	35853
1-Sinapoyl-2,2'-diferuloylgentiobiose	40981	2742.18	2742.18	38703	31683	2742.18	2742.18	2742.18	2742.18	2742.18	2742.18	2742.18	212666	59057	89087	2742.18	27422	2742.18	2742.18	2742.18	2742.18	2742.18	2742.18	2742.18	96236	320106	329686	415414	191806	127357	2742.18	50845	2742.18	2742.18	2742.18	2742.18	2742.18	2742.18	2742.18	2742.18	2742.18	2742.18	44234	73516	444854	138588	84124	107237	2742.18
24-Methylcholesterol ferulate	9589.88	9589.88	95899	9589.88	9589.88	269319	172479	9589.88	9589.88	9589.88	9589.88	9589.88	9589.88	9589.88	9589.88	9589.88	9589.88	9589.88	158149	9589.88	200958	9589.88	9589.88	9589.88	9589.88	9589.88	9589.88	9589.88	9589.88	9589.88	183832	178702	9589.88	9589.88	169232	9589.88	9589.88	141878	9589.88	9589.88	9589.88	9589.88	9589.88	9589.88	9589.88	9589.88	9589.88	9589.88	9589.88
3,4-Dihydroxyphenylacetic acid	447249024	500562976	329622528	333640704	266265216	314461568	262991456	353790112	313093728	269832384	378140896	742631168	9930745	11466832	13098800	390656736	296715616	208763088	360105056	162217040	127210384	111048616	327639264	331430880	12130990	12734794	16611891	14619731	16792104	18946960	366612992	129191472	90957040	412286976	387039584	100060568	416594592	260951424	309167136	430808416	358798912	362377120	10783623	11490174	14566415	14007735	14115423	17689030	342951584
5-5'-Dehydrodiferulic acid	230789	578982	1087737	192351	264141	1007427	53685	51568	21040	292346	562883	1648558	18516	1013.51	1013.51	379224	345413	952712	36024	17011	15780	380388	1206637	345972	1013.51	74772	1013.51	13412	1013.51	129474	73499	59889	22989	120859	158132	114007	398406	651069	1089507	310565	1381584	1401817	18960	13365	32297	35724	13131	1013.51	126889
5-Feruloylquinic acid	107056	245157	438492	566588	159070	541480	90893	325879	475478	258427	418024	313240	205405	315779	354187	276814	255618	692358	90168	302800	199748	197892	380777	514469	425218	363694	303092	389436	327896	537678	76161	127663	248947	100762	417424	393807	209882	293230	440614	179359	368297	580331	233904	376585	242978	107531	425431	400697	125775
5-p-Coumaroylquinic acid	497300	698757	828009	696552	437574	945036	280624	223588	358736	701107	910521	946341	1903518	1594947	1454820	710269	595793	913464	491050	257741	215012	941312	840081	863797	1575067	2189409	1567266	1624377	2879222	1353790	495609	256369	577189	439807	271442	131561	491258	381925	782993	853485	752865	210447	1761014	2573144	2657566	587763	2280420	2097947	593298
Avenanthramide 2c	615795	944820	692329	620488	279371	603665	17416	9203	30540	940589	738578	705329	697.493	697.493	697.493	733991	745594	628922	41252	20746	42938	420000	781501	698374	697.493	30975	697.493	697.493	60593	697.493	15828	46391	9280	697.493	31378	32526	633873	642678	684000	467591	685208	591352	697.493	697.493	697.493	697.493	697.493	17461	23399
Caffeoyl aspartic acid	31315920	29920162	15378337	32571760	27551004	24310884	28491006	24371326	24539874	29650646	16564646	26542024	31012666	14654557	28772622	34501652	17525994	30783208	27353116	24948224	22210230	34266320	30161616	26346902	16068769	17533986	16706848	13564126	29853952	27616928	26781828	11499000	8539958	20538404	14297103	2059286	14902454	26612314	25655648	33749244	28753338	28898000	13183526	19104430	17767924	30638826	12382239	26506132	28124890
Ellagic acid	182993	27024	634.277	106121	634.277	634.277	66114	46600	26740	64109	634.277	44246	26411	30593	8513	38031	44038	46381	634.277	84292	102101	634.277	41232	634.277	11664	634.277	634.277	12043	19920	634.277	634.277	57879	30261	50112	634.277	17228	59262	22702	42210	44256	42014	7805	16382	32728	41205	22861	634.277	634.277	197069
Ellagic acid arabinoside	30360	47220	15647	98138	70279	80904	168233	46018	395252	151087	126113	184126	244580	217667	132603	25615	18278	95131	59506	224304	210890	99202	140077	230482	377888	116131	113084	141165	80379	118697	263374	220013	191880	46976	129106	54157	159762	96581	110380	95576	15659	38535	243534	147904	230309	346899	158814	111275	109203
Ellagic acid glucoside	32694	924.222	14478	10864	48628	924.222	17193	924.222	28220	12326	924.222	924.222	837331	928726	787917	20008	924.222	924.222	15596	924.222	42709	33682	14583	14931	264963	1861935	555405	1385007	693807	423448	16063	924.222	924.222	924.222	11265	924.222	924.222	12473	24192	924.222	12505	924.222	358374	756671	536606	265909	754046	696543	13200
Ferulic acid 4-sulfate	24179	16409	30091	1416.26	1416.26	1416.26	1416.26	1416.26	1416.26	1416.26	1416.26	1416.26	1416.26	1416.26	1416.26	1416.26	1416.26	1416.26	18810	1416.26	16375	14163	1416.26	18119	1416.26	15860	1416.26	1416.26	1416.26	1416.26	42753	1416.26	34259	19566	1416.26	1416.26	1416.26	1416.26	1416.26	1416.26	1416.26	1416.26	20652	1416.26	1416.26	28235	17714	18295	1416.26
Feruloyl glucose	85293	141472	127531	76532	145596	137195	39819	27888	128095	164897	187028	106560	311264	339161	137687	275168	143092	212163	80976	44993	37113	161303	238915	274365	382283	452163	610870	213472	435583	640165	77406	55870	88410	206349	364858	173563	252496	125416	124929	182549	355868	38349	252190	524140	348502	69173	675458	307320	57933
Gallagic acid	29563	16813	753.028	753.028	9854	11519	27126	753.028	32393	753.028	753.028	10099	753.028	753.028	753.028	753.028	753.028	14771	17648	22216	753.028	753.028	14736	753.028	12115	9116	7793	753.028	7615	10847	64282	11304	17176	22150	753.028	753.028	753.028	12480	753.028	753.028	9463	753.028	753.028	753.028	753.028	7530	753.028	753.028	753.028
Gallic acid	4059662	19427742	5146001	11129761	4732935	9097392	11674538	8120756	8941477	9367996	15963452	13371426	1752822	2075203	1589350	12370675	4884048	9441995	10545149	10984663	10573116	7753402	7163941	3018305	2659506	1220477	3474876	1321836	2050712	1191098	9487014	15756649	2112641	10102375	9237835	10470606	19005986	9794810	10406008	6086720	10949560	10588491	3647927	1813060	3472309	4285132	3063691	2465697	11764170
Gallic acid 3-O-gallate	2749.4	2749.4	2749.4	2749.4	2749.4	2749.4	95320	2749.4	155473	2749.4	2749.4	2749.4	2749.4	2749.4	2749.4	2749.4	2749.4	2749.4	171051	2749.4	2749.4	2749.4	2749.4	137161	2749.4	2749.4	2749.4	2749.4	71643	2749.4	2749.4	2749.4	2749.4	2749.4	2749.4	2749.4	2749.4	2749.4	2749.4	136356	2749.4	2749.4	2749.4	2749.4	2749.4	42948	27494	2749.4	2749.4
Galloyl glucose	133270	149519	396495	152472	207702	154393	199084	115608	73734	523039	220750	512367	1061238	658057	501987	128907	229008	258878	152520	103887	197714	230555	119946	90360	552580	547233	423829	776712	589935	528069	46780	8898	77853	125313	168982	158400	511767	246112	152931	305889	82806	281395	488029	643234	546244	325272	428482	300625	46769
Homoveratric acid	664756	611831	465047	1188025	535676	537029	350274	435715	257681	511514	642854	782973	1110318	966879	1817441	1730088	477571	359221	221158	493285	769209	428172	984857	969314	492953	1013849	2638598	2124614	545850	959211	577379	298689	325452	293231	150081	381449	861210	443712	508519	573301	658572	613157	597983	1019466	499710	790922	318605	579205	216601
Hydroxycaffeic acid	157459	171722	147317	164029	254774	369162	91093	171918	274105	201458	183672	284830	79824	34319	75767	101328	375583	352832	170371	242515	156522	444726	182927	464399	74130	59658	51352	63107	54934	54597	162033	224465	291663	193868	366963	719043	255547	168176	177793	162880	79202	439368	152497	42401	37148	79549	70238	68818	133677
Paeoniflorin	104830	165325	119318	89907	215436	157560	192005	61945	130623	21693	52246	62927	6297	5927	8972	128377	94403	349635	320234	353727	622539	248262	210266	330412	5563	10292	5989	6654	5645	12942	470663	197183	446744	117223	194271	100351	133269	50798	194532	100312	118410	87307	7805	4613	10591	9746	6143	5859	295538
p-Coumaric acid ethyl ester	614709	388785	245149	1020093	671635	639249	739662	574119	485982	394184	891658	473789	614966	333989	1491639	557497	558020	705454	362989	595159	773198	1030442	1181411	1275181	458121	763486	1536014	1251814	780193	2375446	741271	505610	770286	874760	497192	983520	782532	562315	773177	655295	486232	810450	449961	1221432	685387	1184738	738484	1686952	694025
p-Coumaroyl glycolic acid	2570946	1709799	2238537	1515724	1588600	2163004	257139	93988	60266	718284	1198496	1264460	58739	41114	38025	1021490	633976	372704	287976	88605	38551	1218157	1536076	2919871	54662	41787	43625	21238	16078	29212	250568	170766	63603	186860	200419	136321	640393	2112424	303094	2748479	710519	1292371	93578	72394	12401	66861	76156	36103	90418
Protocatechuic acid 4-glucoside	605492	36051	52308	123960	50739	33572	2182.91	2182.91	2182.91	49142	57101	53035	301932	94955	220893	114895	48256	27389	94831	36527	2182.91	26999	35336	25039	47665	460447	589471	213187	358932	100049	2182.91	29636	2182.91	410798	2182.91	29915	47590	2182.91	21829	47088	34688	2182.91	196628	53807	37141	66738	65794	163343	88403
Protocatechuic acid 4-O-sulphate	525388	576464	1258213	1355438	2165606	1942601	11685145	6563897	20714768	1229499	1839920	556842	1657.95	16618	20399	1613847	4128603	2421532	7596907	7581010	14004182	1683397	3163452	4034140	1657.95	30567	22191	29417	50976	47545	13707350	16854966	9898887	9572232	11166087	8843992	1730288	1667361	1910132	2773369	919395	4087764	1657.95	1657.95	27713	1657.95	26724	51326	5731424
(7E,7'R,8'R)-e-Viniferin 3',5'-diglucoside	2388.47	2388.47	2388.47	2388.47	82238	2388.47	2388.47	2388.47	2388.47	2388.47	2388.47	2388.47	23885	24962	2388.47	2388.47	2388.47	2388.47	2388.47	2388.47	169762	2388.47	2388.47	2388.47	2388.47	2388.47	2388.47	2388.47	2388.47	2388.47	2388.47	2388.47	2388.47	2388.47	2388.47	153794	2388.47	2388.47	2388.47	66874	90657	2388.47	2388.47	2388.47	2388.47	2388.47	2388.47	2388.47	2388.47
cis-Resveratrol-3,4'-O-beta-diglucoside	5700	469.597	469.597	469.597	469.597	6255	128683	227994	623958	469.597	469.597	469.597	469.597	469.597	469.597	469.597	469.597	469.597	68363	62241	205687	469.597	469.597	469.597	469.597	469.597	469.597	469.597	469.597	469.597	110296	82009	173044	31126	54853	39352	469.597	469.597	469.597	469.597	469.597	469.597	469.597	469.597	469.597	469.597	469.597	469.597	48544
delta-Viniferin	44096	50271	163693	102785	74837	55986	99174	194678	190444	52921	114715	47082	722.382	7224	722.382	153185	146250	58034	169127	148077	129909	185704	121463	102425	722.382	722.382	8621	722.382	722.382	722.382	46770	142786	109991	147680	98934	272275	93414	13453	143040	126477	101697	58773	9431	722.382	722.382	8266	722.382	722.382	167819
Dihydroresveratrol 3-sulfate	529173	1017456	608980	1300538	893104	1652662	1661105	997996	2636304	327240	418461	195323	27344	48248	25572	1558847	541390	2183027	1018552	826290	1011081	1648075	510647	705497	44864	28682	20225	15041	95101	80711	1973848	2917045	2645380	1634555	1950632	1262234	597532	1555592	1634390	1523061	1430219	2015026	30661	29866	18114	25697	26210	24882	814029
(13Z)-Lycopene	12098438	19739508	19450390	20154326	9484171	20203692	11640569	7249302	6535644	8427020	13533021	18330978	12049318	21387308	21130898	20948730	20148476	8672728	19189042	5351324	17959498	19870930	8541987	20152736	9394862	21655658	13171654	21046708	9232247	20665822	8098084	8614101	8274262	5221904	9617752	6437486	6017414	7378096	10400757	8228982	19617010	7753542	21307378	9640019	10210291	19884018	22204954	12781770	7198196
(3R,3'R,13-cis)-beta,beta-Carotene-3,3'-diol	397404	659276	773699	642273	766731	1650792	247308	84474	243887	1072949	1428002	2109792	37724800	40525996	40464768	10003739	10584848	6728040	390806	252201	131744	6621142	4857263	3343772	32870584	33271260	36083148	47953328	49062596	52330356	140376	175224	165153	122432	226770	127008	8194136	9604472	4957432	4967218	2090233	4081922	28325254	30076022	31615884	24081486	27487254	28615188	81359
(9Z)-beta,beta-Carotene	564044	2199090	463251	1461781	1437317	1869535	131978	100058	257338	3060892	5471526	4868340	12461088	11816845	11760553	5033575	6755624	7436964	123661	279206	297645	2868230	4947202	6243906	9930112	11036952	9932569	15087538	13020234	13843749	60883	72644	72423	197778	330519	153891	6442041	8896478	6216644	3041168	3524284	5976818	8577171	8647910	8380756	5591110	9486858	5297423	87252
10'-Apo-beta-caroten-10'-al	416771328	477581056	484809984	413821792	426954112	424915776	25919342	26663548	26442420	802454208	830636224	834265664	710079232	734454272	728045760	316850624	326873120	326014912	24382884	25100208	24943248	389558976	403099904	403701120	478625440	499228768	492688352	422173472	430867328	431549504	27092836	27265836	27324178	28258704	30505660	30706220	502737344	514668800	515815968	424960192	435230912	433677152	412791232	447773632	451659680	284229248	307750368	312152448	26003412
1-hydroxylycopene	2126053	1576206	2319738	1366814	1950486	1015063	219720	275645	324259	4750234	11159577	6877628	13433998	37738660	13331253	2651923	6100925	5008420	261161	363864	175971	3547624	4648731	3426395	16010158	21015756	18218662	28169046	28934732	14935666	65557	175323	49805	122641	181540	220928	4764733	10230450	5349408	4085657	3837046	5320784	9814823	17393142	17198848	13199685	16771234	14632889	68000
2'-Apo-beta-carotenal	6615356	6848776	7123818	6608022	6561502	6794112	323505	220654	295471	9214051	8857742	9074829	11587238	12375993	11864832	9329802	9410504	9061754	483364	609049	489982	7452234	7298228	7652227	11179025	10961120	10950102	8073894	8184248	7993394	482030	134056	128219	304740	325190	134032	7825900	8115530	7757874	8728720	8821493	8181830	9001007	9349120	10017240	6930756	7250652	7867964	399664
3'-Hydroxy-epsilon,epsilon-caroten-3-one	4506661	9333734	10207227	4118392	8808276	9319115	91563	164925	232233	22999192	27391188	27724780	3856569	9706290	6694850	4640856	8395395	8897898	205760	391279	397383	4351074	5044646	11552987	6365518	7525098	7511794	3574852	7164474	7603306	313566	259980	148341	83170	135932	109131	11778482	13941268	15006968	10048404	6148864	12313808	5818962	3673740	6869024	1088646	4057932	4390597	112903
7,8-Dihydrolycopene	17773836	18906010	18739166	1481875	13850804	13754599	849173	795085	713008	3279184	1404838	2016594	10912449	6199710	5155622	31310940	32067810	31611986	967298	1073863	883919	24944028	24808398	24864750	34499948	34503548	33700748	22067610	22504268	22081014	342701	683462	280992	376052	170060	450049	19343984	18738930	19035784	25051198	25106866	25297756	17491304	18208912	17577102	23974508	24409816	24114912	894902
Apo-8'-lycopenal	136370	42599	86495	130937	146161	186560	12225	4999	5195	1986312	1899120	1731453	328258	303721	449405	53188	73204	77635	3388	10487	17840	54748	58781	69397	238228	324618	210972	201856	61856	133757	3765	7716	7853	3079	3739	3883	206148	335325	128776	107086	126441	92727	237581	175624	188070	94080	147492	84200	3217
delta-Carotene-1,2-epoxide	4563488	5416712	5394308	4638168	4990469	5138122	451714	1615617	1650360	3965400	3736770	3960006	7799980	8427617	8529102	6958640	6974127	7752755	1692632	1618302	764716	6114336	6419462	6535912	6714839	7231736	7167186	6738579	7035222	7160391	1702179	1705430	1129922	1468705	1313817	646032	4194495	4369886	4487620	5505605	5758274	5644742	7978708	8272594	8423081	5749332	6073434	6046991	757939
Lycoxanthin	856534	10386829	10335529	892086	10222472	9989212	532607	254319	183701	16964768	16813544	16733332	38070932	38721720	37786592	17620800	17724990	17111258	583675	234345	187971	14270185	14153617	13645567	35435408	36507720	36278152	33456288	33801636	33925404	288091	261026	91490	121661	274820	215902	25583036	25210146	25191876	14180239	13922124	14053097	26498504	26649940	26817556	20241894	20157112	20380490	229518
Apo-10'-violaxanthal	4276609	4744036	4988583	4652348	4964704	5472942	169088	354158	509343	7043258	7920736	8033670	5699234	6258754	6426497	2907636	3208328	3355294	243865	504473	569532	3553110	2136374	4281700	4468088	4781911	5258964	5096212	5200719	5834373	215265	552978	395843	182449	171612	297229	5737706	6180620	6479494	3727295	3987554	4101269	4126278	2372858	4553260	3094069	1732290	3296001	61722
Apo-14'-zeaxanthinal	9657099	9239408	9182233	9127355	8648981	8513297	710130	611869	982523	17682264	17185190	16938746	11337275	11326396	11224311	8299597	8268583	8168973	1740018	1808917	957118	8863668	8713405	8706441	8137259	8466627	8131440	8578181	8661684	8608811	360990	833460	1061722	523334	1698525	991256	11174770	11348678	11455566	8858882	8992018	8633844	7907718	7711218	4384473	5431114	5489458	5359049	1747503
7,8-Dehydroastaxanthianthin	19569	18353	31651	39018	12771	16622	511.389	511.389	511.389	11542	54021	511.389	752878	341587	232086	15112	42486	26197	511.389	511.389	11762	6495	6564	15931	296747	298950	619789	630290	196956	270122	511.389	6787	511.389	511.389	5704	16315	21614	33373	67638	32054	511.389	29331	231342	345004	275924	288838	141575	109074	7842
2,6-Cyclolycopene-1,5-diol	468.553	468.553	6033	468.553	468.553	468.553	468.553	4711	4686	6254	19365	8571	117750	164802	172945	24278	33571	9198	7398	5968	7119	468.553	12335	468.553	72275	76186	83803	227488	93994	146971	14185	5315	4947	6067	468.553	468.553	73643	11472	47270	468.553	468.553	42447	42537	86635	64113	97630	38762	41799	5625
Dehydro-beta-carotene	973024	13097943	12228376	5937702	7128180	4864058	10663464	5309945	9181299	5958158	5808312	12207686	11264618	8172440	11410901	12936511	6379782	6083205	5920169	9545075	9524321	3096358	6032830	7438672	7725784	12082827	12273246	7364230	12030779	11180545	9611530	9624932	5530724	4568286	9650856	9249556	7465822	3375139	7783109	7436126	7966218	6991118	11627993	12711839	13306538	11828027	6553592	11826326	3947498
1,2-Epoxy-1,2,7,7',8,8',11,12-octahydro-psi,psi-carotene	350.644	26924	10325	350.644	18286	5619	8979	7737	13198	13267	20144	16273	17215	21721	22440	120525	55869	71113	10299	11174	4952	47713	83027	105033	202391	230807	84909	51502	57517	18517	9187	3506	3940	17570	10711	5073	24649	36845	22917	12392	40572	111678	28329	14301	17457	19766	40461	75143	4459
1'-hydroxy-gamma-carotene	30279	58777	175009	23731	42427	96916	486.853	6774	486.853	302186	263008	279096	1122665	264508	1246725	228694	270854	326705	4869	486.853	486.853	82919	187013	207226	385030	627316	1591103	802003	537749	1270915	7304	486.853	486.853	486.853	486.853	6753	305811	300428	318458	217882	165890	183883	1078357	887860	991256	581969	569568	844994	486.853
3,6-Epoxy-5,5',6,6'-tetrahydro-b,b-carotene-3',5,5',6'-tetrol	752730	492399	567956	144866	464139	431304	454.024	4972	454.024	1094104	542660	1009232	3477178	3066866	3213814	422507	502174	252638	4540	454.024	454.024	623834	735345	701409	2275337	2292244	2106900	2326084	1969494	2295964	454.024	4983	454.024	454.024	5119	454.024	837238	802765	853270	775085	619877	697260	2393932	1928490	1666327	1129872	1016595	458977	454.024
6-Geranylgeranyl 8'-methyl 6,8'-diapocarotene-6,8'-dioate	15538	496.157	17004	496.157	19070	496.157	496.157	496.157	496.157	71823	113869	496.157	139804	195158	238729	23166	22126	19700	9620	496.157	496.157	27778	496.157	496.157	21528	25874	38213	95564	58731	91239	496.157	496.157	5358	496.157	496.157	496.157	45769	19368	31522	8427	21531	13961	33575	46407	71217	44702	23156	34155	5850
9,9'-Diapo-10,9'-retro-carotene-9,9'-dione	197343	138446	419976	491195	422271	513804	163498	382282	234753	788685	528613	1460226	1722444	986658	2268807	219252	382529	174954	186035	335476	188436	401675	651896	342158	1347832	605977	1125694	813076	1566262	1651692	258915	224389	128007	335984	392904	416410	773766	374016	471297	562556	774930	479878	1104796	1005683	757936	593449	347477	631411	132789
beta-Carotene 5,6-epoxide	20592	56294	45783	120762	23929	59119	21054	13885	64196	135691	121969	35411	373091	1432405	1132508	188772	114122	81506	22349	54458	38345	130836	102553	54414	328260	731677	358168	668052	823657	607037	44377	41291	30198	29146	23792	31636	224707	71602	125034	107916	70445	47289	478151	426116	252697	575959	151978	98167	42473
beta-Carotinal	2054109	1166100	2125942	1978576	3156416	2755735	21319	50066	17352	2792837	4328723	1849343	6382206	6492852	4094150	2717364	1088226	2484918	82890	73370	28336	1480166	2022546	2002787	5381233	4976242	5200948	5944701	5822524	6251040	41628	64672	85473	57913	84941	33224	5616156	5803561	3218458	1144172	1636629	530061	4650742	4880282	4945764	2856759	1720056	3176651	88403
beta-Zeacarotene	6705	5589	18112	436.307	436.307	436.307	6250	436.307	10120	5035	436.307	436.307	146253	195861	292824	6290	436.307	7154	436.307	436.307	5116	5601	7452	5700	11520	38695	55124	84375	74258	184585	436.307	11230	9209	436.307	436.307	4363	6668	436.307	5884	7877	436.307	10406	5112	8963	8708	436.307	7159	6547	436.307
zeta-Carotene epoxide	234130	276794	208330	104129	382223	148124	29961	6269	6842	494398	335124	607345	2928480	3163298	3115275	1376092	1540888	1526880	7026	11479	512.14	930007	715265	389864	2982188	3085326	3103419	3370146	3460269	3625186	20833	512.14	13410	7050	8047	5891	800659	476775	357246	648150	531498	443749	2766378	3023310	3058678	2468264	1250324	2835460	5121
Apo-12'-zeaxanthinal	986032	120888	176428	645888	651755	393793	208853	132188	127586	942667	607065	410599	365717	599876	231337	403080	577784	283991	216834	116629	122599	674688	197174	392863	414717	148859	473058	955842	874544	570973	108049	123136	288776	228942	59149	121694	426979	384627	502276	583416	821678	493025	600578	389894	436247	168188	273906	568592	79040
Apo-13-zeaxanthinone	657452	574053	223983	392929	166420	202167	256154	1543058	600528	169120	459067	441022	822815	429538	343453	127294	389061	235692	846840	819093	792046	263457	272613	755729	649751	349643	320256	521962	509284	475247	818747	1193655	745510	3876224	4014274	2310861	541212	244306	238127	434577	239957	279422	389155	405887	205400	156978	387070	373161	1085796
Apo-14'-zeaxanthinal	3400698	2283061	1985604	1768597	2512888	3274329	297401	291855	384674	4200281	4449161	5133902	2580966	2841938	2785643	2212084	2143475	531733	582872	449377	245645	2732996	595411	2122410	2073173	1667188	518414	1943259	2061086	1988818	372565	249488	658097	186570	930138	235192	3397430	3511229	2265764	2337374	2336544	2141774	876405	2238034	2273629	1480690	888010	1280655	508616
Apo-9-zeaxanthinone	934829	1207787	2031824	1082319	2052958	1690994	1034761	922866	502167	1204488	2606684	1037039	666000	866264	460166	733692	1486748	1227415	618679	815728	664676	1724745	1876351	952078	852146	424700	533380	546168	491021	477136	811480	583485	1213518	361181	958308	1004859	1083220	1367546	1122314	1010354	1312276	1957616	650088	864649	575242	375425	492101	274481	959485
gamma-tocotrienol	12860986	12735195	13184481	13282859	13561039	13687472	840998	887175	702529	25438522	25833178	26014536	4072098	3842083	4039656	10499513	10540706	10640269	1706633	1921555	1032871	10243468	10532381	10358055	2676688	734708	2849178	1147500	1731678	2317336	952240	988555	859667	1063959	632285	840835	14204730	14399211	14497720	12592087	12505897	12985391	2205671	2392927	1914828	1665216	1441200	1046252	1535863
13'-Hydroxy-alpha-tocopherol	4715942	4914166	4638906	4967907	4819602	5015444	1233689	1243629	1232225	2816754	5460876	5518098	14518094	14830810	15409393	5356412	5564638	5384176	1599385	854714	1520527	2861955	5542089	5558679	11105381	11634615	10991579	11111779	11222468	11684675	787047	1339063	401232	1357372	1083047	1354070	5267834	5398376	5454362	5459272	5620106	5573848	9685144	10287093	10078030	7139674	7355959	7420838	1371093
alpha-Tocopherol acetate	6885522	7040256	7022100	7148382	7264831	7050560	218383	55906	67537	9563061	9479964	9426929	11131318	11370052	11062643	6818563	6954572	6928314	138856	318554	241816	6381814	6567688	6540483	7363974	7287716	7366192	3519369	6896336	6956171	107289	36787	104917	97657	92031	74569	7440110	7469570	7321066	7520094	7713006	7685652	7338710	7443296	7513348	4803445	5025720	5017484	99838
d-Tocotrienol	13831820	13422825	13077892	12782307	13075161	12812937	1025165	595366	664720	13696321	13531471	13307750	43466488	43237712	42465356	17498406	17287900	17049214	1043310	1802534	2132664	15855154	15570986	15363847	52551756	52132796	51487696	33812240	32700510	33106368	481295	440962	608418	1167424	601273	544057	13304302	13252169	13286565	17182256	17054244	16994694	40378432	40030364	39206620	35266072	33933752	33994228	1274450
alpha-Tocopherol acetate	70494	12420	27176	49558	37710	21657	119605	36731	41367	21290	62200	14730	145156	164072	99661	74669	96828	16622	47193	125825	186144	33046	31467	54231	51823	36315	59596	85989	94997	58158	144820	196826	204282	164472	50512	47482	57270	22237	38528	40918	43204	14709	32356	74401	59024	98857	33351	69490	53504
alpha-Tocopherol succinate	55644	40120	69519	19045	21307	35049	4143	16386	5625	86720	169054	32972	17768	414.287	15934	8388	25236	23167	17197	13638	12471	7454	6283	31404	8052	37059	15271	414.287	24675	6399	35127	31338	17384	32549	23364	18016	64418	56003	20279	56089	83156	35438	17808	15165	23645	15388	8224	6599	9887
(R)-alpha-Tocotrienol	8341210	9271309	8680350	8212644	8373526	7968270	211982	250294	581937	17751786	18261360	17681932	1701223	3486634	3315383	9232769	9527787	8763471	742608	681117	312083	7411162	7410696	6665046	2729988	2251142	2645406	1808279	1811862	1301862	508007	486824	185267	496712	792280	813868	9949472	9913174	10485064	9757577	9548769	9361992	2091234	1829849	2191348	1235620	1498311	1441253	849826
11'-Carboxy-alpha-tocotrienol	1347610	2108242	2343922	1473873	2582284	1200431	1538309	1995054	2983654	1678350	2379085	1317317	1501867	2195256	2472980	1345564	2226484	2727993	2186355	2643000	2308164	1562359	1387019	2834252	1706658	2569650	2243262	1939722	2381394	2262739	1707852	2750201	2385792	1422769	2144715	2642943	1812679	2766246	2420431	2060119	2707042	2271943	599155	1960894	2342531	1364188	2088782	2468736	1430658
1'-Carboxy-gamma-tocotrienol	19823750	22263104	22289038	21793572	22491504	22169088	1735600	1835692	1101781	37619512	38583012	38160212	16759338	17113748	17233842	15345294	15431743	15525084	1481059	1599436	1625825	20414430	20970766	20746618	17763532	18219164	17915266	17031362	17744134	17301870	1540173	1566394	1544935	1686507	1712697	1820429	20740102	21381064	21411372	21846852	21747964	21993818	14229832	15245997	14986047	10790139	11754709	11991740	1875829
(E)-S-1-Propenyl thiosulfate	24574276	51718132	7825418	52818428	12124181	19132528	24721128	12551224	7355146	41177944	11191558	32714251	39865161	117441321	16569176	52418181	17143721	19126154	48774541	28161211	32282276	41547588	9637319	12831121	45159141	51663492	15739118	58812288	31875716	17574222	35812518	43159952	19377818	26384744	17187278	8184561	73855664	31783478	14791611	33278124	8438129	16253226	35887852	132769128	8618321	61411288	193633872	14321183	43612428
S-2-Propenyl propanethioate	47751381	61951516	63415464	56745861	31949398	6721166	53694392	31681614	6814868	57816756	55338514	41273841	48135361	51949756	62497244	24955911	56675452	63521116	51166916	55159432	33588476	56731528	56725588	62266841	61487232	59712681	65557552	33561292	51125611	66117648	53851712	54341868	63761414	54742918	65568716	71111784	58946636	51594844	71121441	26763112	62394716	71691161	52382644	56723728	63972924	45147712	71359696	66691714	26396224
2-Methyl-3-(methylthio)furan	12391698	3682981	4451831	4612491	18119178	3413392	16277743	11975813	15316722	3411855	9632419	3181941	5721188	9174752	2484819	6693432	12789588	3631612	4723976	4541921	4386291	8218371	15618515	13338845	7962652	7612515	3571611	7921796	2645344	3818732	7821558	4217118	8911394	2739895	3252113	19477226	6582115	3264556	4327195	23237181	5124316	3571156	6961471	6515385	4184811	6611211	4596282	2463796	5731956
2-Methyl-3-thiophenethiol	8711183	8171369	5476432	3184118	2131916	1991394	11645173	2543516	1965237	2158511	5917341	2521177	3584144	2299992	773799	2755651	1632414	3184141	12246812	3254186	5567172	11214951	4587378	3252162	3619711	1961436	2612298	2531345	2149998	2176216	2363953	7395642	9142897	24959894	7672221	3172228	6161461	1545149	2317253	4722772	2846493	2148912	3111251	3424881	2776221	1754319	1211369	2625923	11151643
Methyl 3-(methylthio)butanoate	177388912	188779936	188131752	184211328	185327968	179629248	1655222	1177319	965726	188714161	195959328	191412224	2971925	3754568	3944992	178223936	176114784	176717488	1456586	871979	1152793	187489696	182321376	179715552	3719199	4761132	4489761	3781922	4299744	4174122	1117159	838993	1117111	1571253	931858	1296588	191552896	182736544	179212928	191294512	183268618	171934148	4141811	3445995	3657641	4987599	3437355	4127126	1266712
Methyl 1-(methylthio)propyl disulfide	6613119	17377182	8147184	3917111	3864217	7215636	4862112	6195992	4278118	7132464	5651461	18681191	23838134	8185121	7811611	7874471	4862162	5858638	5228786	4599454	6137499	3249423	4791314	3131215	4811314	5321212	11722187	9185977	11195218	4955772	4611114	5153492	4597148	18963168	5716554	11656121	7265754	3312882	6171952	4581391	6858188	6147416	6646518	7167911	8253918	9812318	8898466	2746695	4955978
Glucoberteroin	21261	9564	17358	25553	19886	11736	38845	34412	32485	336.351	336.351	336.351	6631	7465	336.351	23692	28916	13777	9821	82116	78585	11111	31739	21895	336.351	336.351	336.351	6389	336.351	336.351	31626	53277	56537	4222	3364	11877	23153	11129	336.351	16447	21314	336.351	336.351	336.351	336.351	7442	336.351	336.351	14911
Glucocapparin	67351	15421	9126	54215	9493	11456	44581	61788	66165	31944	21787	27933	111185	36189	49524	112815	9622	63348	53363	74161	51485	43736	32811	777.648	69611	81119	45972	59431	21761	24836	79945	67296	31367	38468	62748	34134	51782	36529	47731	74719	45157	61181	48173	81145	38968	47249	41715	51791	52618
Glucocheirolin	1366.11	1366.11	1366.11	1366.11	1366.11	1366.11	1366.11	1366.11	1366.11	1366.11	1366.11	1366.11	1366.11	1366.11	1366.11	1366.11	1366.11	1366.11	1366.11	1366.11	1366.11	1366.11	63599	88237	1366.11	1366.11	13661	16163	1366.11	1366.11	1366.11	1366.11	1366.11	1366.11	1366.11	1366.11	1366.11	75648	1366.11	1366.11	1366.11	1366.11	1366.11	1366.11	1366.11	1366.11	1366.11	1366.11	1366.11
Glucocleomin	1233499	1193611	241923	865146	619673	259466	11355413	8418127	1154948	181787	873951	111512	11294	11285	53527	1981791	2338547	259699	8115714	9858427	1175819	2171239	2149936	319749	91131	5177	215	125621	27573	44564	9224112	8378337	6298438	5496432	5297128	5633518	762914	1236551	846612	1214598	1118617	312158	57578	88175	119527	111321	55827	28371	9255895
Glucocochlearin	71215	81112	47393	52583	73681	58528	53337	2374.75	63821	65188	173611	191611	652963	1151644	991816	23748	27898	39821	122564	66746	39487	54529	86267	113587	353955	744263	744791	812843	731941	915148	41117	35974	2374.75	2374.75	91493	36591	78169	211677	38695	28168	72734	56543	633757	358579	495892	283631	518374	433517	35969
Glucoconringiin	135522	184215	461538	218316	437515	313913	192668	222577	216246	326632	465313	333954	752731	2173919	1349631	221224	417848	246329	271357	191681	291312	156983	183636	517311	1136991	414359	2119554	1515281	1426484	3116328	162749	613162	294451	219171	717947	727942	211236	368779	191832	118591	297648	186491	362621	1611862	919317	1782719	1351661	1229367	225115
Glucoerucin	55157	61561	15964	23129	499.999	29496	11531	23548	16847	11469	8227	31259	6271	5529	499.999	7811	17422	7899	499.999	9725	499.999	28781	45164	22211	14812	5184	6241	499.999	12282	7821	499.999	499.999	9663	73811	31293	55152	9113	28498	45112	15215	21193	21178	5761	8191	499.999	7975	7843	7144	13277
Glucohesperalin	268816	212.741	212.741	121199	464172	45899	51883	52419	212.741	212.741	462963	85814	466896	761474	614761	346951	212.741	151533	613139	291393	212.741	313765	212.741	325262	581734	782134	751615	615325	632159	711711	45481	212.741	54442	1118756	211384	221893	212878	42624	44825	53515	212.741	68358	332521	445112	643172	1141644	547553	636954	574561
Glucoiberverin	332753	564499	894114	555391	771418	279113	814685	616517	414141	1283535	899542	771722	52925	174814	154241	1419168	456168	995816	219466	455953	751332	681131	518663	614588	96783	387152	461855	254822	229874	225596	756521	641134	512136	491471	754118	695866	735561	1528592	1158526	853894	299926	515374	167821	91224	213516	127156	165832	189691	788815
Glucolepidiin	4188.22	4188.22	4188.22	99811	4188.22	4188.22	4188.22	4188.22	4188.22	4188.22	64383	4188.22	4188.22	4188.22	4188.22	4188.22	4188.22	68893	111172	65989	41882	59762	4188.22	4188.22	4188.22	4188.22	47171	4188.22	4188.22	4188.22	81821	4188.22	71344	4188.22	87453	81418	4188.22	4188.22	4188.22	4188.22	4188.22	4188.22	4188.22	4188.22	4188.22	4188.22	4188.22	53219	211954
Gluconapin	4135.42	4135.42	4135.42	4135.42	4135.42	4135.42	4135.42	4135.42	4135.42	124162	4135.42	4135.42	4135.42	4135.42	4135.42	4135.42	4135.42	125518	4135.42	4135.42	4135.42	4135.42	4135.42	4135.42	4135.42	4135.42	4135.42	4135.42	41354	4135.42	4135.42	213383	4135.42	4135.42	4135.42	4135.42	4135.42	4135.42	4135.42	136996	119996	134996	4135.42	4135.42	4135.42	4135.42	4135.42	4135.42	4135.42
Gluconapoleiferin	458141	2516151	458171	459589	2371838	435177	3137116	2556518	2643848	2925187	1631119	2567111	311632	411713	168987	2813572	2173397	2413151	857927	1854296	2133511	2913491	1617224	3231583	663372	621279	435551	377888	599327	375727	3116192	2123414	2631939	1335516	2483271	3794691	2781718	2599245	2252378	2527174	3266711	2433962	218511	465424	346692	475416	315191	295475	685421
Gluconasturtiin	1159.25	1159.25	1159.25	1159.25	1159.25	1159.25	25385	1159.25	11996	11592	12727	11261	1159.25	1159.25	1159.25	1159.25	1159.25	21939	1159.25	1159.25	1159.25	1159.25	1159.25	1159.25	1159.25	1159.25	1159.25	1159.25	1159.25	1159.25	1159.25	1159.25	1159.25	1159.25	1159.25	1159.25	1159.25	1159.25	1159.25	1159.25	1159.25	1159.25	1159.25	1159.25	15167	1159.25	1159.25	1159.25	1159.25
Glucoputranjivin	164222	155815	361995	95437	175717	147856	85561	153729	122287	118222	66852	181958	534.219	534.219	7731	364111	191192	194526	137884	91111	342437	197561	268896	218781	534.219	534.219	5637	534.219	534.219	5473	73281	196877	79958	48216	73232	111191	96828	82446	154297	192913	461379	211189	534.219	534.219	7131	534.219	6383	5833	61551
Glucoraphanin	65716	31481	19126	37311	11881	17587	936.551	18715	21921	15184	33763	37591	96414	46643	78311	11294	41968	9916	15865	11681	936.551	23837	15275	13448	32533	75891	31515	63993	139771	78719	19844	11339	19686	31917	23561	15519	16627	26191	936.551	35768	14456	936.551	245991	83763	114184	82189	94567	24229	39819
Glucoraphenin	4142.8	57214	4142.8	4142.8	56677	4142.8	4142.8	4142.8	4142.8	4142.8	46382	4142.8	4142.8	52246	112513	4142.8	4142.8	4142.8	4142.8	4142.8	4142.8	4142.8	4142.8	4142.8	178952	64918	4142.8	4142.8	64611	65362	4142.8	4142.8	53373	4142.8	113555	4142.8	4142.8	4142.8	4142.8	4142.8	4142.8	4142.8	63648	52618	41428	171829	4142.8	67286	4142.8
Glucosinalbin	55311	126838	153981	86944	75511	61195	39277	57199	37698	19127	31922	71887	31344	111151	135175	42789	167852	241538	19642	16681	52611	85119	222169	124144	111848	217514	347839	253493	231423	419452	15995	31113	63248	54935	83961	24281	96635	44471	211691	61465	114816	213917	128351	114834	168287	326211	269395	283341	1155.16
Glucosinalbin 4-(4-acetylrhamnoside)	222585	291174	561528	169111	356189	435254	151898	146336	62111	438634	287335	272431	464144	572519	236115	386614	212632	228823	61975	69981	77156	283896	171361	225649	547275	541964	398719	587511	84935	344351	166181	197284	116362	156744	317126	317548	435894	212437	446615	415114	456444	196191	869217	449754	566171	553627	419116	753153	64947
Glucosinalbin 4-rhamnoside	185227	165377	212435	71716	68247	127715	1686422	1245753	2331145	42315	91635	73912	5195	394.739	4911	119443	99814	64681	1114169	2581725	1319265	98711	225683	161861	394.739	394.739	394.739	394.739	394.739	394.739	1518233	917113	2132942	2143891	636886	2131872	45691	65213	42314	215399	66183	76678	394.739	3947	394.739	394.739	394.739	394.739	676181
Glucotropaeolin	41224	211111	139288	82792	168381	149967	81689	123271	43821	47282	128757	112117	593.757	6731	5938	212346	197784	261318	79351	139725	98293	94717	221626	239174	57332	46774	44958	7912	19323	6723	78659	86714	53373	16275	92297	98386	127767	131172	124115	118731	134747	141681	8581	32355	33468	114811	79556	69915	43169
6-Sinapoylglucoraphenin	38826	563.165	9518	563.165	563.165	563.165	563.165	563.165	563.165	563.165	25675	28191	563.165	11282	563.165	563.165	7712	563.165	563.165	7269	7221	563.165	7713	563.165	25798	12311	6996	563.165	563.165	6344	8699	7811	563.165	11159	563.165	563.165	563.165	563.165	6711	563.165	563.165	8713	18552	563.165	6821	563.165	17639	7172	11687
1,4-Dimethoxyglucobrassicin	21146	36491	1439.17	24174	1439.17	1439.17	1439.17	1439.17	1439.17	33179	1439.17	1439.17	424881	286853	278131	1439.17	1439.17	1439.17	18166	21575	21186	24677	25344	25533	329824	375179	431275	547174	544284	446242	1439.17	1439.17	24125	1439.17	1439.17	1439.17	15711	1439.17	1439.17	28419	1439.17	21854	411152	511285	245187	261619	472461	279317	1439.17
5-Hydroxyglucobrassicin	37961	1372.34	1372.34	1372.34	1372.34	1372.34	1372.34	1372.34	1372.34	1372.34	1372.34	1372.34	13723	1372.34	15377	1372.34	1372.34	1372.34	1372.34	1372.34	1372.34	43977	1372.34	42759	1372.34	1372.34	1372.34	1372.34	1372.34	1372.34	1372.34	1372.34	1372.34	1372.34	1372.34	1372.34	1372.34	1372.34	154712	137598	1372.34	1372.34	1372.34	1372.34	1372.34	1372.34	1372.34	1372.34	1372.34
5-Methoxyglucobrassicin	187733	312581	54772	241161	219573	143131	61133	82349	163521	791188	396275	462266	361281	166756	128125	158725	271878	322943	92222	5127.9	5127.9	131386	148274	69148	94451	142594	58583	131956	61156	77172	78584	56485	73458	258289	76195	291554	212186	315771	251378	94112	228241	458534	74618	5127.9	5127.9	5127.9	5127.9	65332	77139
[truncated: 14 more columns]

## Sheet: c) Annotation information
Metabolite name	Phenolic class	Reference m/z	Formula	INCHIKEY	Total score	MS1 isotopic spectrum	MS/MS spectrum
Cyanidin	Anthocyanins	286.048	C15H11O6	VEVZSMAEJFVWIL-UHFFFAOYSA-O	99.9	286.04669:133726 287.05004:0 288.0534:0
Cyanidin 3-(3'',6''-dimalonylglucoside)	Anthocyanins	620.102	C27H25O17	CXGHPQSURHQOBH-MQWSOPDOSA-O	75.6	620.06458:88227 621.06793:0 622.07129:0
Cyanidin 3-(3''-malonylglucoside)	Anthocyanins	534.101	C24H23O14	AWPCCUSBXWEBBS-FYFHWUFJSA-O	100	534.10272:201685 535.10607:0 536.10943:0
Cyanidin 3-(6'',6'''-dicaffeylsophoroside) 5-glucoside	Anthocyanins	1096.27	C51H53O27	QROHSXUMSFREKB-GTGMSLJISA-O	98.6	1096.26172:274562 1097.26507:79135 1098.26843:0
Cyanidin 3-(6''-acetyl-galactoside)	Anthocyanins	490.112	C23H23O12	HBXXDBKJLPLXPR-DLBZZEGUSA-O	73.4	490.07239:143727 491.07574:0 492.0791:0
Cyanidin 3-(6-caffeoylglucoside) 5-glucoside	Anthocyanins	772.186	C36H37O19	VPWIBNQGHJUEJI-UHFFFAOYSA-O	74.3	772.14703:130072 773.15038:0 774.15374:0
Cyanidin 3-(6''-caffeyl-6'''-ferulylsophoroside) 5-glucoside	Anthocyanins	1110.29	C52H55O27	CSWCMIODPBATKN-PPJFJRRFSA-O	97.7	1110.29651:53861 1111.29986:0 1112.30322:0
Cyanidin 3-(6-feruloyl-2'-sinapoylsophoroside) 5-glucoside	Anthocyanins	1156.33	C54H59O28	YDZFANGJNKDDKY-UHFFFAOYSA-O	72.9	1156.28687:53320 1157.29022:0 1158.29358:0
Cyanidin 3-(6-feruloylglucoside) 5-(6-malonylglucoside)	Anthocyanins	874.216	C40H41O22	MWFHUILXIXNBKO-UHFFFAOYSA-O	88.7	874.19165:37825 875.195:0 876.19836:0
Cyanidin 3-(6''-ferulylglucoside) 5-glucoside	Anthocyanins	786.201	C37H39O19	NDRLBVWGLKJENX-UHFFFAOYSA-O	96.9	786.21387:44493 787.21722:0 788.22058:37098
Cyanidin 3-(6''-succinyl-glucoside)	Anthocyanins	550.132	C25H25O14	MIYGQTFETYBMKF-WVXUANQFSA-O	96	550.11749:1252235 551.12084:263554 552.1242:60204
Cyanidin 3-(caffeoylglucoside)	Anthocyanins	610.132	C30H27O14	RTVUMLBJQCCROY-RYHKZSCWSA-O	62.1	610.08356:46592 611.08691:167075 612.09027:4382117
Cyanidin 3-(disinapoylsophoroside) 5-glucoside	Anthocyanins	1184.32	C55H61O29	OMKHCRCKDGASQY-SYFUIQBDSA-O	98.8	1184.31482:107266 1185.31817:0 1186.32153:0
Cyanidin 3-(malonylsophoroside) 5-glucoside	Anthocyanins	858.207	C36H43O24	ASCBTZBIOSPIRQ-DTYOCLMRSA-O	100	858.20764:67256 859.21099:0 860.21435:0
Cyanidin 3,5-diglucoside	Anthocyanins	612.169	C27H31O16	RDFLLVCQYHQOBU-QZTFBGFRSA-O	95.4	612.1839:55052 613.18725:103838 614.19061:0
Cyanidin 3-[6-(4-glucosylferuloyl)sophoroside] 5-glucoside	Anthocyanins	1112.32	C49H59O29	DYGVXLHJKPMICV-XVNBXDOJSA-O	99.5	1112.31665:179601 1113.32:0 1114.32336:0
Cyanidin 3-galactoside p-coumaric acid ester	Anthocyanins	594.138	C30H27O13	QAOBEOXFSUJDJL-OROGXDDESA-O	85.9	594.11035:145912 595.1137:223630 596.11706:0
Cyanidin 3-glucoside	Anthocyanins	450.116	C21H21O11	RKWHWFONKJEUEF-GQUPQBGVSA-O	98.7	450.12378:691235 451.12713:0 452.13049:0
Cyanidin 3-glucosyl-rutinoside	Anthocyanins	756.212	C33H41O20	ONPXBHKDTXCGMG-HWKLKBEVSA-O	99.3	756.20599:78118 757.20934:0 758.2127:0
Cyanidin 3-O-(2"-xylosyl-6"-(6"'-p-coumaroyl-glucosyl)-galactoside)	Anthocyanins	890.247	C41H45O22	DSNJFXGJHCAMAO-SYBXGXIYSA-O	90.3	890.22491:131534 891.22826:0 892.23162:0
Cyanidin 3-O-(2"-xylosyl-6"-(6"'-p-hydroxybenzoyl-glucosyl)-galactoside)	Anthocyanins	862.217	C39H43O22	WHBJXPQTZNEYPW-QQEQYYRMSA-O	98.1	862.2074:59970 863.21075:0 864.21411:0
Cyanidin 3-O-(2"-xylosyl-6"-glucosyl-galactoside)	Anthocyanins	742.196	C32H39O20	NAGIWHJSMHJSTH-DYOFAWRSSA-O	98.9	742.2038:333890 743.20715:0 744.21051:0
Cyanidin 3-O-(6''-dioxalyl-glucoside)	Anthocyanins	634.614	C41H81NO3	ILZGEVUWFUWJOI-FXBZXWIPSA-N	61.3	634.56488:153370 635.56823:0 636.57159:0
Cyanidin 3-O-(6''-malonyl-3''-glucosyl-glucoside)	Anthocyanins	696.154	C30H33O19	RLENKWQMUNAYFI-OMGJKZNISA-O	74.1	696.11554:53208 697.11889:87196 698.12225:0
Cyanidin 3-O-(6-trans-p-coumaroyl-2-O-beta-D-xylopyranosyl)-beta-D-glucopyranoside	Anthocyanins	728.195	C35H35O17	MKFRVEBQJPDQQX-LEHVFQNWSA-O	78	728.15948:52267 729.16283:0 730.16619:47419
Cyanidin 3-O-alpha-L-arabinoside	Anthocyanins	418.091	C20H19O10	SBBFXSBQYRSIPP-PNYFIKQUSA-O	94.9	418.07434:188102 419.07769:27911 420.08105:0
Cyanidin 3-triglucoside	Anthocyanins	774.221	C33H41O21	DGZPGMKPAASQNQ-PQFOCHFESA-O	99.9	774.21973:863074 775.22308:226185 776.22644:115671
Cyanidin 3-xylosyl-rutinoside	Anthocyanins	726.201	C32H39O19	PXIVKEXGRLABLR-VKXNBMMTSA-O	99.2	726.19482:58798 727.19817:0 728.20153:0
Delphinidin	Anthocyanins	302.043	C15H11O7	JKHRCGUTYDNCLE-UHFFFAOYSA-O	60.7	301.99326:1040614 302.99661:0 303.99997:919999
Delphinidin 3-(acetylglucoside)	Anthocyanins	506.107	C23H23O13	QPXIWIXIRHZIMM-OXUVVOBNSA-O	98.9	506.11404:162362 507.11739:0 508.12075:0
Delphinidin 3,5-di(6''-malonylglucoside)	Anthocyanins	798.15	C33H35O23	YUUVWWMPUDXXPV-UHFFFAOYSA-O	94.2	798.13226:461254 799.13561:772232 800.13897:210465
Delphinidin 3,5-diglucoside	Anthocyanins	628.163	C27H31O17	XCTGXGVGJYACEI-LCENJUANSA-O	92	628.18384:416572 629.18719:0 630.19055:0
Delphinidin 3-[6''-(4'''-p-coumaroylrhamnosyl)glucoside] 5-glucoside	Anthocyanins	920.258	C42H47O23	HYLOPHQDODSUIK-UHFFFAOYSA-O	100	920.25848:115374 921.26183:0 922.26519:0
Delphinidin 3-caffeoylglucoside	Anthocyanins	626.128	C30H27O15	CPESTIBYQUOXSA-LHRGPQAGSA-O	71.5	626.08673:74127 627.09008:0 628.09344:0
Delphinidin 3-feruloylglucoside	Anthocyanins	640.143	C31H29O15	RHRFAOKZIDUVQO-VEZAKBLNSA-O	87.3	640.11731:2185412 641.12066:553673 642.12402:83086
Delphinidin 3-glucoside 5-(6''-malonylglucoside)	Anthocyanins	712.149	C30H33O20	SQHCKWQREIIDPL-YEQKKNNOSA-O	91.8	712.12854:864258 713.13189:422744 714.13525:96890
Delphinidin 3-lathyroside 5-glucoside	Anthocyanins	758.191	C32H39O21	SVKUZBZQDMYGEP-UHFFFAOYSA-O	70	758.14886:172714 759.15221:0 760.15557:35277
delphinidin 3-O-(6''-O-malonyl)-??-glucoside	Anthocyanins	548.081	C24H21O15	URVJYTCBPQJMHX-XRACCFGSSA-M	76.2	548.04395:47439 549.0473:0 550.05066:0
delphinidin 3-O-glucosyl-5-O-caffeoylglucoside	Anthocyanins	787.173	C36H36O20	IKPXCKVGTSPZDV-UHFFFAOYSA-N	100	787.17389:132332 788.17724:0 789.1806:0
Delphinidin 3-sambubioside	Anthocyanins	596.138	C26H29O16	TWYYVOVDSNRIJM-UHFFFAOYSA-O	99.9	596.13586:46217 597.13921:0 598.14257:0
Delphinidin 3-sophoroside 5-glucoside	Anthocyanins	788.202	C33H41O22	JKIDZSBNUJBLGC-UHFFFAOYSA-O	98.1	788.19189:71688 789.19524:0 790.1986:0
Delphinidin 3-xyloside	Anthocyanins	434.086	C20H19O11	WIEYMFHXYNRELM-MJKGWSOKSA-O	99.9	434.0838:196001 435.08715:0 436.09051:0
Malvidin	Anthocyanins	330.074	C17H15O7	KZMACGJDUUWFCH-UHFFFAOYSA-O	99.4	330.06879:136097 331.07214:0 332.0755:0
Malvidin 3-(6-(4-feruloyl-alpha-rhamnosyl)-beta-glucoside) 5-beta-glucoside	Anthocyanins	976.285	C45H53O24	VEUBIJCEGPLGKZ-WXIIDWJUSA-O	86.1	976.258:172866 977.26135:0 978.26471:0
Malvidin 3-(6''-acetyl-galactoside)	Anthocyanins	534.138	C25H27O13	WGYWEDJQQFKGID-ZTKYFMRJSA-O	99.9	534.13953:162702 535.14288:0 536.14624:0
Malvidin 3-(6''-caffeoyl-glucoside)	Anthocyanins	654.159	C32H31O15	LIEHUFTYLLDHTI-FCOFYTSKSA-O	62.3	654.11035:72243 655.1137:0 656.11706:0
Malvidin 3-(6-coumaroylglucoside) 5-glucoside	Anthocyanins	800.217	C38H41O19	KGEHZUCHEKVXEU-UHFFFAOYSA-O	93.3	800.23547:197857 801.23882:0 802.24218:0
Malvidin 3-(6-malonylglucoside) 5-glucoside	Anthocyanins	740.18	C32H37O20	JVWKTROBNQKVEQ-UHFFFAOYSA-O	72.9	740.14069:139363 741.14404:174503 742.1474:114117
Malvidin 3-(6''-p-coumarylglucoside)	Anthocyanins	638.164	C32H31O14	HXQOVGDXCHFLOP-KWNZYCHBSA-O	97.2	638.15222:220553 639.15557:0 640.15893:0
Malvidin 3,5-diglucoside	Anthocyanins	689.149	C29H35ClO17	RHKJIVJBQJXLBY-FTIBDFQESA-N	69.4	689.10626:171077 690.10961:0 691.11297:0
Malvidin 3-alpha-L-galactoside	Anthocyanins	488.168	C25H27O10	ALKNIMHUPXLKRN-GCSUUFGQSA-O	83.9	488.19736:188885 489.20071:287818 490.20407:460206
Malvidin 3-arabinoside	Anthocyanins	462.117	C22H23O11	WNKBGLOGIZOFFU-PBVWOCPUSA-O	97.5	462.10556:66357 463.10891:0 464.11227:0
Malvidin 3-caffeoyl-glucoside	Anthocyanins	648.185	C34H33O13	CTCAOGTXDRBMPF-UAWCLUNRSA-O	99.6	648.18018:44955 649.18353:105668 650.18689:140194
Malvidin 3-chlorogenic acid glucoside	Anthocyanins	822.238	C41H43O18	HJDHBTCOFWRYMT-OJSDFYCZSA-O	99.9	822.23505:121085 823.2384:0 824.24176:178282
Malvidin 3-glucoside	Anthocyanins	492.127	C23H25O12	PXUQTDZNOHRWLI-OXUVVOBNSA-O	75.2	492.16501:141208 493.16836:25975 494.17172:38513
Malvidin 3-rhamnoside	Anthocyanins	476.132	C23H25O11	IBKIPCPWNULPMQ-UHFFFAOYSA-O	72.4	476.09216:25685 477.09551:0 478.09887:33679
Malvidin 3-rhamnoside 5-glucoside	Anthocyanins	638.185	C29H35O16	GNUHZLJAPZCZJW-UHFFFAOYSA-O	99.8	638.18201:65313 639.18536:0 640.18872:0
Malvidin 3-sophoroside 5-glucoside	Anthocyanins	816.233	C35H45O22	MUOOTWYWWLJAQU-UHFFFAOYSA-O	94.9	816.21674:55109 817.22009:0 818.22345:0
Pelargonidin 3-(2gluglucosylrutinoside)	Anthocyanins	742.232	C33H41O19	YGSWCXGIDLPEGH-HVZHPKBVSA-O	82.6	742.26239:63708 743.26574:0 744.2691:0
Pelargonidin 3-(6''-succinyl-glucoside)	Anthocyanins	532.122	C25H25O13	UBUSYXLSGMWUJJ-WVXUANQFSA-O	94.4	532.10516:151622 533.10851:0 534.11187:0
Pelargonidin 3,5-di-O-glucoside	Anthocyanins	596.174	C27H31O15	SLCKJKWFULXZBD-UHFFFAOYSA-O	96.9	596.18604:294926 597.18939:96562 598.19275:0
Pelargonidin 3-glucoside	Anthocyanins	434.121	C21H21O10	ABVCUBUIXWJYSE-UHFFFAOYSA-O	100	434.11948:206864 435.12283:56002 436.12619:0
Pelargonidin 3-O-[2-O-(6-(E)-caffeoyl-beta-D-glucopyranosyl)-6-O-(E)-caffeoyl-beta-D-glucopyranoside] 5-O-(beta-D-glucopyranoside)	Anthocyanins	1080.28	C51H53O26	VFGAHYZGQSWYGB-RPCOPJSUSA-O	68.5	1080.23169:197030 1081.23504:0 1082.2384:0
Pelargonidin 3-O-[2-O-(6-(E)-caffeoyl-beta-D-glucopyranosyl)-6-O-(E)-p-coumaroyl-beta-D-glucopyranoside] 5-O-(beta-D-glucopyranoside)	Anthocyanins	1066.29	C51H53O25	NXQRKXWUDSNQGA-RPCOPJSUSA-O	66.9	1066.25012:341063 1067.25347:63826 1068.25683:0
Pelargonidin 3-O-[2-O-(6-(E)-feruloyl-beta-D-glucopyranosyl)-6-O-(E)-caffeoyl-beta-D-glucopyranoside] 5-O-(beta-D-glucopyranoside)	Anthocyanins	1094.29	C52H55O26	RGYSDPXLNRDNJW-NELIWPSSSA-O	88.5	1094.26624:91879 1095.26959:0 1096.27295:135107
Pelargonidin 3-O-[2-O-(6-(E)-feruloyl-beta-D-glucopyranosyl)-6-O-(E)-feruloyl-beta-D-glucopyranoside] 5-O-(beta-D-glucopyranoside)	Anthocyanins	1110.32	C53H57O26	YXVFBAYOVYYXKW-PWISXLOQSA-O	99.1	1110.31433:76459 1111.31768:0 1112.32104:0
Pelargonidin 3-O-[2-O-(6-(E)-feruloyl-beta-D-glucopyranosyl)-6-O-(E)-p-coumaroyl-beta-D-glucopyranoside] 5-O-(beta-D-glucopyranoside)	Anthocyanins	1078.3	C52H55O25	XOXJWVANDYFNOK-NELIWPSSSA-O	86.9	1078.26953:33229 1079.27288:0 1080.27624:81785
Pelargonidin 3-O-[2-O-beta-D-glucopyranosyl-6-O-(E)-p-coumaroyl-beta-D-glucopyranoside] 5-O-(beta-D-glucopyranoside)	Anthocyanins	904.263	C42H47O22	ABHFLYVGOLPRKB-GXKMNUNHSA-O	97.7	904.25244:67677 905.25579:95564 906.25915:0
Pelargonidin 3-O-[4-Hydroxy-3-methoxy-E-cinnamoyl-(->4)-a-L-rhamnopyranosyl-(1->6)-b-D-glucopyranoside] 5-O-b-D-glucopyranoside	Anthocyanins	916.264	C43H49O22	DLPFHSHPTWWBRJ-UHFFFAOYSA-O	99.4	916.26996:100076 917.27331:214506 918.27667:0
Pelargonidin 3-O-[b-D-Glucopyranosyl-(1->2)-[4-hydroxycinnamoyl-(->6)]-b-D-glucopyranoside](E-) 5-O-(6-O-malonyl-b-D-glucopyranoside)	Anthocyanins	988.249	C45H49O25	MEMCAMOQDXSLTL-UHFFFAOYSA-O	100	988.24902:54494 989.25237:0 990.25573:0
Pelargonidin 3-O-[b-D-Xylopyranosyl-(1->2)-a-D-glucopyranoside]	Anthocyanins	566.163	C26H29O14	NKUOSFBSKVBOJC-QWKGNVRPSA-O	92.1	566.1427:30218 567.14605:0 568.14941:0
Pelargonidin 3-p-coumarylglucoside	Anthocyanins	578.143	C30H27O12	VZPBBOAZFCREMQ-SHPGVJHPSA-O	96.3	578.12921:37843 579.13256:0 580.13592:0
Pelargonidin 3-rhamnoside	Anthocyanins	416.111	C21H21O9	RFOBAKWGJRIIMU-UHFFFAOYSA-O	99.8	416.108:90145 417.11135:0 418.11471:0
Pelargonidin 3-rhamnoside 5-glucoside	Anthocyanins	578.164	C27H31O14	MIRNSFCHJINZJP-UHFFFAOYSA-O	98.6	578.1557:41093 579.15905:0 580.16241:0
Pelargonidin 3-sophoroside	Anthocyanins	592.18	C28H33O14	MJCMQFQZXCYZOU-ZKUUPHCGSA-O	98	592.1698:136933 593.17315:0 594.17651:0
pelargonidin-3,5-diglucoside	Anthocyanins	631.142	C27H31ClO15	DIRROHKULXIUCB-DHJOXOLYSA-N	99.9	631.13995:309498 632.1433:83586 633.14666:49648
Peonidin	Anthocyanins	300.064	C16H13O6	XFDQJKDGGOEYPI-UHFFFAOYSA-O	99.5	300.05899:1069224 301.06234:0 302.0657:0
Peonidin 3-(6''-acetyl-galactoside)	Anthocyanins	506.142	C24H25O12	MBSKDCPWFSMEFD-ZKVZURMCSA-O	99.8	506.13916:340861 507.14251:0 508.14587:0
Peonidin 3-(6''-malonyl-glucoside) 5-glucoside	Anthocyanins	710.17	C31H35O19	AEMHVTCADJQUIP-UPJXQTEWSA-O	78.9	710.13556:170171 711.13891:353462 712.14227:123284
Peonidin 3-(6''-p-coumaroyl-glucoside)	Anthocyanins	608.154	C31H29O13	MFHMTMFSFNMTFQ-RJBRRTDCSA-O	99.9	608.15601:229318 609.15936:0 610.16272:0
Peonidin 3-(6''-p-coumaroyl-glucoside) 5-glucoside	Anthocyanins	768.227	C38H41O17	UYFNRLODXGXIBD-VEMHFVEPSA-O	79.5	768.19324:175303 769.19659:0 770.19995:0
Peonidin 3,5-diglucoside	Anthocyanins	624.17	C28H33O16	IPVSUYLZIAYTOK-DPOJTEBASA-O	99.9	624.16772:155739 625.17107:0 626.17443:0
Peonidin 3-feruloyl-diglucoside 5-glucoside	Anthocyanins	964.284	C44H51O24	UQSLQWFUWYJIMM-AEGWHFIMSA-O	98.9	964.29175:64173 965.2951:0 966.29846:0
Peonidin 3-rhamnoside	Anthocyanins	446.122	C22H23O10	CLAWMDIRFKUSBX-UHFFFAOYSA-O	94.9	446.10556:369052 447.10891:218871 448.11227:0
Peonidin 3-rutinoside	Anthocyanins	608.175	C28H33O15	ONQVTPMFYSRRLL-HUJUZFAXSA-O	99.9	608.17657:42826 609.17992:0 610.18328:0
Peonidin 3-sophoroside 5-glucoside	Anthocyanins	788.237	C34H43O21	JRZVFIAPPQXNCE-HRTNZEMOSA-O	92.7	788.25647:135605 789.25982:0 790.26318:0
Peonidin acetyl 3,5-diglucoside	Anthocyanins	666.18	C30H35O17	KOJLDSZARRTMAS-FYBHVKCMSA-O	98.8	666.17242:56787 667.17577:143584 668.17913:68310
Petunidin	Anthocyanins	316.059	C16H13O7	AFOLOMGWVXKIQL-UHFFFAOYSA-O	90	316.03598:424648 317.03933:0 318.04269:0
Petunidin 3-(4'''-p-coumaroyl-rutinoside)	Anthocyanins	770.206	C37H39O18	GGHKWVKYMAQQGH-WVVIIYODSA-O	60.8	770.15656:67614 771.15991:0 772.16327:0
Petunidin 3-(6''-p-coumaroyl-glucoside)	Anthocyanins	624.149	C31H29O14	KTFQEFWNLAUGAX-YQUABMASSA-O	92.3	624.12854:338520 625.13189:0 626.13525:0
Petunidin 3-galactoside	Anthocyanins	478.112	C22H23O12	CCQDWIRWKWIUKK-UHFFFAOYSA-O	95.4	478.09631:722970 479.09966:66783 480.10302:94143
Petunidin 3-O-(6''-acetyl-galactoside)	Anthocyanins	520.122	C24H25O13	GPUBWXUQPURXOQ-SKKXNPCDSA-O	72.5	520.16229:174756 521.16564:0 522.169:0
Petunidin 3-O-[6-O-(4-O-(E)-caffeoyl-O-alpha-rhamnopyranosyl)-beta-glucopyranoside]-5-O-beta-glucopyranoside	Anthocyanins	948.254	C43H49O24	JUOSIPJKJLUJCA-RPFRYSCCSA-O	99.8	948.25714:85759 949.26049:0 950.26385:0
Vitisin A	Anthocyanins	560.117	C26H25O14	QVULQDHVHOUFCX-AQFMKAHKSA-O	94.4	560.10022:40594 561.10357:0 562.10693:0
Epigallocatechin 3-(4-methylgallate)	Flavanols	471.093	C23H20O11	BMJHAAZDURGGSC-TZIWHRDSSA-N	58.3	471.09149:3466995 472.09484:846258 473.0982:208087	73.45552:1675 77.48376:1517 79.24534:1688 86.09672:2556 89.03881:1739 89.23921:1765 91.05453:5512 95.04903:1852 119.04929:13533 130.04135:2521 133.02811:12048 135.04396:4223 137.05946:21104 145.02811:14762 146.03607:2288 147.04378:8481 148.05196:3188 149.05901:2808 151.0388:45517 151.05013:5630 161.02307:14849 162.03056:3516 163.03853:6969 164.04646:3822 173.02324:17035 175.03909:15216 176.04657:…
Gallocatechin 3-gallate	Flavanols	457.078	C22H18O11	WMBWREPUVVBILR-GHTZIAJQSA-N	54.5	457.07593:2671862 458.07928:501451 459.08264:104980	68.6509:1475 69.14051:1936 70.06578:2942 81.58077:1666 86.09692:3365 91.0137:1585 105.03315:3289 107.04956:2775 109.02838:8649 120.39507:1854 123.04405:49164 124.91581:1833 133.02831:25146 134.03603:18069 135.04411:13238 137.02341:3157 145.02843:13299 147.04372:3626 149.02315:4101 150.03096:7354 151.0383:2235 159.04387:2368 161.02315:16649 162.0305:6789 163.03874:130498 165.06973:3958 173.0231:11…
[Epicatechin-(4beta->8)]2-epicatechin 3'''-gallate	Flavanols	1017.21	C52H42O22	FYNOPTDFZIWSDG-SRPXDWQMSA-N	80.5	1017.17651:158317 1018.17986:0 1019.18322:0
5,7,4'-Trimethylcatechin	Flavanols	331.119	C18H20O6	WCBCDLSKTYUDDL-UHFFFAOYSA-N	100	331.11972:141188 332.12307:0 333.12643:0
Catechin 3',4'-diglucoside	Flavanols	613.177	C27H34O16	WEXDMQBFSBEMLP-UHFFFAOYSA-N	99.3	613.18323:38449 614.18658:0 615.18994:0
Catechin 3-gallate	Flavanols	441.083	C22H18O10	LSHVYAFMTMFKBA-UHFFFAOYSA-N	62.4	441.03412:189774 442.03747:0 443.04083:0
Catechin-(4alpha->8)-pelargonidin 3'-glucoside	Flavanols	720.17	C36H33O16	GYFCZBFMXPYBAY-KRNRNQEZSA-O	95.3	720.15405:341482 721.1574:157531 722.16076:0
Epicatechin 3-p-hydroxybenzoate	Flavanols	409.093	C22H18O8	HRNWMQFQEGGZKA-NHCUHLMSSA-N	98.4	409.08395:2163929 410.0873:256278 411.09066:239838
Epicatechin 3-sulfate	Flavanols	369.029	C15H14O9S	FLSYXGAHKYHTCZ-HUUCEWRRSA-N	99.9	369.02695:1008640 370.0303:190859 371.03366:0
Epicatechin-(2alpha->7,4alpha->8)-epicatechin 3-galactoside	Flavanols	705.183	C36H34O15	MVLCXMXCRQYNIC-TWULTLMFSA-N	100	705.18372:135228 706.18707:0 707.19043:0
Epicatechin-(2beta->7,4beta->8)-epicatechin-(4beta->8)-epicatechin-(4beta->6)-catechin	Flavanols	1151.25	C60H48O24	MXENSMNZEQDMKS-NPOLXKJOSA-N	64.9	1151.19983:52400 1152.20318:0 1153.20654:0
Epicatechin-(4beta->6)-catechin 3-gallate	Flavanols	729.146	C37H30O16	TVPXEVSMCUYBHB-OEOLRUAKSA-N	61.2	729.09656:241414 730.09991:0 731.10327:0
Epicatechin-(4beta->6)-epicatechin-(2beta->7,4beta->8)-epicatechin	Flavanols	863.183	C45H36O18	SSOWHRNCDFFKAK-UHFFFAOYSA-N	92.1	863.1626:96844 864.16595:0 865.16931:0
Epicatechin-(4beta->6)-epicatechin-(4beta->8)-catechin 3,3'-digallate	Flavanols	1169.22	C59H46O26	OZYIPNROAOYGSW-UHFFFAOYSA-N	81.9	1169.18884:83291 1170.19219:0 1171.19555:0
Epicatechin-(4beta->8)-epigallocatechin 3'-gallate	Flavanols	745.141	C37H30O17	BUOLDWJIICQRBU-RGOYVLDUSA-N	93.5	745.1593:78968 746.16265:88843 747.16601:0
Epigallocatechin 3,5-digallate	Flavanols	609.089	C29H22O15	RKUDRJTZBDEGNP-YIXXDRMTSA-N	99.5	609.08374:215558 610.08709:91669 611.09045:0
Epigallocatechin 3-cinnamate	Flavanols	435.108	C24H20O8	GQGIIUWXMCBYIJ-UMMIVNDFSA-N	99.6	435.11313:141156 436.11648:0 437.11984:0
Epigallocatechin 3-sulfate	Flavanols	384.016	C15H13O10S	PFNBTZIECYHRTC-IUODEOHRSA-M	90.6	384.03796:401768 385.04131:74911 386.04467:159005
Epigallocatechin-(4beta->8)-epicatechin 3,3'-digallate	Flavanols	899.167	C44H34O21	AKLZJACFWIKHEV-WZPNJOEPSA-N	99.1	899.15979:128623 900.16314:0 901.1665:58057
Gallocatechin-(4alpha->8)-catechin-(4alpha->8)-catechin	Flavanols	881.193	C45H38O19	RGJAJCOCOZWPNI-UHFFFAOYSA-N	99.9	881.19147:325170 882.19482:276197 883.19818:0
Gallocatechin-(4alpha->8)-gallocatechin-(4alpha->8)-gallocatechin	Flavanols	913.183	C45H38O21	NVTLDVSBUJGIAD-QHBXHTPSSA-N	100	913.1825:103536 914.18585:0 915.18921:0
Theaflavin 3,3'-digallate	Flavanols	867.141	C43H32O20	ZEASWHWETFMWCV-UHFFFAOYSA-N	60.8	867.09155:69875 868.0949:0 869.09826:0
Theaflavin monogallate	Flavanols	715.13	C36H28O16	OGJAEMWMWKYTFR-CJSXLACTSA-N	61	715.08075:251465 716.0841:0 717.08746:0
(2R)-Naringenin 6,8-di-C-glucoside	Flavones and others	595.167	C27H32O15	KLDARLGFVGIIIL-UHFFFAOYSA-N	58.6	595.16492:20638826 596.16827:6120996 597.17163:1465632	51.27631:12147 55.45885:10451 56.79135:17752 57.03439:14496 67.85556:13524 72.21817:15300 80.52517:13072 85.02885:47784 86.9481:12068 99.65973:12549 103.03922:15610 109.54909:14533 121.0287:26146 124.87614:13807 151.60771:13600 276.92838:14479 283.05972:19484 294.05313:19690 295.0596:292764 307.05942:227865 309.07556:17365 313.07086:38363 321.07632:27366 323.05453:33210 325.07022:770303 333.07742…
5,7,3',4'-Tetrahydroxyflavanone 7-alpha-L-arabinofuranosyl-(1->6)-glucoside	Flavones and others	359.213	C24H28N2O	IKTUDKBXMZIAIC-UHFFFAOYSA-N	78.4	359.2189:1333026 360.22225:348253 361.22561:2284968	51.62059:683 53.94698:747 55.055:1702 56.78265:837 57.07066:3413 59.33953:823 62.13183:859 63.55653:949 67.05466:1160 71.08629:1617 71.86755:1086 81.0702:1098 95.08554:1218 134.50775:1210 138.25153:1077 149.86154:872 359.21655:9836
Chalcone	Flavones and others	207.082	C15H12O	DQFBYFPFKXHELB-VAWYXSNFSA-N	64.1	207.06493:5505316 208.06828:621507 209.07164:267265	50.01587:4721 51.0238:6207 52.03163:4195 53.00303:5299 53.03941:12579 55.01869:3234 55.05499:4530 60.89714:3041 63.02373:18814 64.63695:3027 65.03934:123043 66.04718:7434 67.05493:8752 75.02351:9569 76.03143:38887 77.03912:5367 78.04687:13285 79.05479:26781 81.03414:6560 81.0704:10382 89.03906:78252 90.04681:17783 91.04903:6689 91.05467:129527 93.03381:14701 94.04176:3683 95.04963:12102 101.0392:…
Chrysoeriol	Flavones and others	301.071	C16H12O6	SCZVLDHREVKTSH-UHFFFAOYSA-N	87.5	301.07001:1186531 302.07336:368631 303.07672:53989	56.44491:704 56.96567:2088 63.95443:840 67.01852:1757 67.05495:1303 68.99793:798 69.07061:1397 77.27307:1057 84.04514:1976 86.09713:1266 98.9754:943 137.05991:1737 153.01791:12173 168.46898:928 171.02832:1815 229.04906:15872 257.04379:5592 258.05182:137453 286.04675:43080 286.07956:1502 301.07019:56881
Isoorientin 2''-[p-coumaroyl-(->6)-glucoside]	Flavones and others	757.197	C36H36O18	MWRFISCXYNYBKS-FPYGCLRLSA-N	58.5	757.19672:8262030 758.20007:3171145 759.20343:913457	55.73929:4207 56.8492:4365 58.43359:4557 66.05048:4057 67.94659:4809 68.97509:4482 69.03421:5889 76.45918:4297 79.32785:4268 84.76439:4685 119.04929:10107 127.03868:13567 137.21008:5071 140.71809:4627 147.04391:611244 163.03882:241653 165.05484:7634 168.81938:5625 181.04907:9220 187.03873:6620 202.50465:5997 281.42221:4975 283.06036:11702 291.08682:7101 295.06006:12319 299.05518:17359 307.06058:2…
Isovitexin 2''-(6'''-(E)-p-coumaroylglucoside)	Flavones and others	741.203	C36H36O17	RECLDAGWBWVMCW-FLVHHGMVSA-N	58.5	741.20123:18822412 742.20458:7949780 743.20794:2176306	57.13153:10775 61.37539:9882 68.9649:11796 69.0341:13937 95.77907:11527 97.90768:12780 119.04897:17986 121.47836:13691 127.0388:36409 147.04381:1761950 165.05455:15379 283.05966:50029 291.08569:39592 295.05911:66247 307.05988:117181 309.09619:208138 313.07074:114505 325.06989:119272 337.0705:231520 349.06882:42226 355.0806:106635 361.07205:68242 376.10953:14686 379.08087:196685 385.07202:18870 39…
3,4',5-Trihydroxy-3',7-dimethoxyflavanone	Flavones and others	331.082	C17H16O7	DQZRHRLTSJNVBC-UHFFFAOYSA-N	100	331.08194:127982 332.08529:25048 333.08865:25072
3-Hydroxyphloretin 2'-O-xylosyl-glucoside	Flavones and others	583.167	C26H32O15	ILXISCCVBSLKSX-SUFHHTCNSA-N	99.9	583.16913:166864 584.17248:0 585.17584:0
5,3',4'-Trihydroxy-3-methoxy-6,7-methylenedioxyflavone	Flavones and others	345.06	C17H12O8	BBZORTSKYSEICL-UHFFFAOYSA-N	99.2	345.05429:34242 346.05764:0 347.061:0
5,3',4'-Trihydroxy-3-methoxy-6,7-methylenedioxyflavone 4'-glucuronide	Flavones and others	521.093	C23H20O14	CHIQYVBCRPLTQS-QJAHINBCSA-N	84.9	521.06403:37926 522.06738:0 523.07074:0
5,7-Dihydroxy-3',4'-dimethoxy-8-(3-hydroxy-3-methylbutyl)-isoflavone 7-glucoside	Flavones and others	561.198	C28H34O12	AQOVBCDOFOOETK-KAPITKBASA-N	95.8	561.21252:215728 562.21587:0 563.21923:0
5,7-Dihydroxy-6-methoxyflavone 5-rhamnoside	Flavones and others	429.119	C22H22O9	NNXFUYOQDUBSHH-UHFFFAOYSA-N	98.8	429.11136:139980 430.11471:0 431.11807:89049
6''-Acetylglycitin	Flavones and others	489.139	C24H24O11	DUBPGEJGGVZKDD-PFKOEMKTSA-N	100	489.13861:222003 490.14196:48739 491.14532:0
6''-Malonyldaidzin	Flavones and others	501.104	C24H22O12	MTXMHWSVSZKYBT-UHFFFAOYSA-N	99	501.09674:521711 502.10009:0 503.10345:0
6''-Malonylgenistin	Flavones and others	517.099	C24H22O13	FRAUJUKWSKMNJY-UHFFFAOYSA-N	93.8	517.08099:20910 518.08434:0 519.0877:26004
Apigenin 6-C-arabinoside 8-C-glucoside	Flavones and others	565.155	C26H28O14	DRLZZQRQMWQRLZ-FBMRRHFKSA-N	100	565.15466:190522 566.15801:49323 567.16137:75176
Apigenin 6-C-glucosyl-8-C-arabinoside	Flavones and others	725.193	C32H38O19	LXRDQACNDLNSQJ-RCNVSCNCSA-N	100	725.19421:1064573 726.19756:0 727.20092:0
Apigenin 7-di-O-xyloside	Flavones and others	567.134	C25H26O15	AYWNPQYSGVEBBX-DXIOFANKSA-N	99.9	567.13263:149186 568.13598:0 569.13934:0
Apigenin 7-O-(6''-malonyl-apiosyl-glucoside)	Flavones and others	649.141	C29H30O17	CWXBFJLEJGCTRB-PMUUMJNOSA-N	99.9	649.13873:149568 650.14208:0 651.14544:0
Apigenin 7-O-diglucuronide	Flavones and others	621.11	C27H26O17	SJFTVAAHLRFBST-DBFWEQBMSA-N	62.1	621.06091:57241 622.06426:0 623.06762:0
Apigenin 7-O-glucuronide	Flavones and others	445.078	C21H18O11	JBFOLLJCGUCDQP-ZFORQUDYSA-N	94.3	445.09473:114823 446.09808:0 447.10144:0
Apigenin 7-sulfate	Flavones and others	349.002	C15H10O8S	UQUHXFINOFUDCC-UHFFFAOYSA-N	72.7	348.96252:26206 349.96587:0 350.96923:0
Apigeninidin 5-(5''-caffeylarabinoside)	Flavones and others	550.147	C29H25O11	BBZCRSFPHPHYKT-ANHREMPLSA-O	100	550.14575:55648 551.1491:67292 552.15246:0
Chrysoeriol 4',7-diglucuronide	Flavones and others	651.12	C28H28O18	XGVYZZQNJZYTNO-UHFFFAOYSA-N	100	651.12164:67795 652.12499:0 653.12835:0
Chrysoeriol 7-(6''-malonylglucoside)	Flavones and others	547.109	C25H24O14	PLQBKZOSLQNLOX-GOZZSVHWSA-N	97.3	547.0976:247580 548.10095:114331 549.10431:0
Chrysoeriol 7-[feruloyl-(->2)-glucuronyl-(1->2)-glucuronide]	Flavones and others	827.168	C38H36O21	CQSOKHCNRZFEOH-XBXARRHUSA-N	66.9	827.12274:144260 828.12609:0 829.12945:0
Chrysoeriol 7-O-(6''-malonyl-apiosyl-glucoside)	Flavones and others	679.152	C30H32O18	IGMXPYZQDLGVQE-NJCUNIDNSA-N	74.3	679.11304:72558 680.11639:0 681.11975:0
Cirsimaritin	Flavones and others	315.086	C17H14O6	ZIIAJIWLQUVGHB-UHFFFAOYSA-N	99.8	315.0831:1397921 316.08645:139481 317.08981:94151
Didymin	Flavones and others	595.202	C28H34O14	RMCRQBAILCLJGU-UHFFFAOYSA-N	99.7	595.19836:234672 596.20171:74935 597.20507:0
Eriodictyol 7-(6-coumaroylglucoside)	Flavones and others	597.16	C30H28O13	OGVBUVNWHBXNFL-FPYGCLRLSA-N	99.6	597.15558:189433 598.15893:0 599.16229:0
Eriodictyol 7-(6-galloylglucoside)	Flavones and others	601.12	C28H26O15	SHPCBRSOJXQRDY-UHFFFAOYSA-N	99.9	601.12195:51124 602.1253:0 603.12866:0
Eriodictyol 7-glucoside	Flavones and others	451.123	C21H22O11	RAFHNDRXYHOLSH-UHFFFAOYSA-N	99.9	451.12149:495730 452.12484:0 453.1282:0
Gardenin B	Flavones and others	359.112	C19H18O7	LXEVSYZNYDZSOB-UHFFFAOYSA-N	99.6	359.10809:310283 360.11144:41963 361.1148:0
Isoorientin 7-O-(6'''-O-(E)-feruloyl)glucoside	Flavones and others	447.093	C21H20O11	ODBRNZZJSYPIDI-VJXVFPJBSA-N	98.4	447.10214:139682 448.10549:53188 449.10885:0
Isovitexin	Flavones and others	431.098	C21H20O10	MYXNWGACZJSMBT-UHFFFAOYSA-N	99.4	431.10391:96110 432.10726:0 433.11062:927598
Isovitexin 2''-glucoside	Flavones and others	593.151	C27H30O15	RQTTXGQDIROLTQ-UHFFFAOYSA-N	99.6	593.15546:170994 594.15881:0 595.16217:0
Isovitexin 6''-rhamnoside	Flavones and others	577.156	C27H30O14	FESGFDALJOTSAP-JQSIJGRPSA-N	100	577.15613:140756 578.15948:0 579.16284:0
Isovitexin 7-(6'''-(E)-p-feruloylglucoside)	Flavones and others	769.198	C37H38O18	QPRAHMMZLWQOGS-IZJKNMPVSA-N	98.7	769.19037:116895 770.19372:0 771.19708:0
Isovitexin 7-(6'''-sinapoylglucoside)	Flavones and others	801.224	C38H40O19	AGLOWEFNIHNCIZ-FPYGCLRLSA-N	99.9	801.22198:21247948 802.22533:8796670 803.22869:2480771
Isovitexin 7-(6'''-sinapoylglucoside) 4'-glucoside	Flavones and others	961.262	C44H50O24	VZEIFXYQETXOPW-FPYGCLRLSA-N	91.4	961.24072:141580 962.24407:0 963.24743:0
Jaceosidin	Flavones and others	331.081	C17H14O7	GLAAQZFBFGEBPS-UHFFFAOYSA-N	100	331.08054:174212 332.08389:0 333.08725:0
Luteolin 4'-sulfate	Flavones and others	364.997	C15H10O9S	MCJCSFGCQMESFL-UHFFFAOYSA-N	94.2	364.98001:275373 365.98336:0 366.98672:0
Luteolin 7-(2''-apiosylglucoside)	Flavones and others	581.15	C26H28O15	YSXNEFJASLJGTK-YRCFQSNFSA-N	98.8	581.14227:143096 582.14562:0 583.14898:0
Luteolin 7-malonylglucoside	Flavones and others	533.094	C24H22O14	RNDGJCZQVKFBPI-ASDZUOGYSA-N	99.8	533.09662:132694 534.09997:0 535.10333:0
Luteolin 7-O-(2-apiofuranosyl-4-glucopyranosyl-6-malonyl)glucopyranoside	Flavones and others	827.189	C35H40O23	UAGBVLJNVRPERW-GGBSEEMMSA-N	79.2	827.22296:43364 828.22631:0 829.22967:0
Luteolin 7-O-(2-apiosyl-6-malonyl)-glucoside	Flavones and others	665.136	C29H30O18	LPOQROCPKZWCGK-CQRLEKJLSA-N	99	665.14313:170065 666.14648:0 667.14984:0
Luteolin 7-O-(6''-O-malonyl)-beta-D-diglucoside	Flavones and others	695.146	C30H32O19	VFPKOWDGODJQLU-QSIQYLALSA-N	97.9	695.13611:64566 696.13946:0 697.14282:0
Luteolin 7-O-[beta-D-glucuronosyl-(1->2)-beta-D-glucuronide]-4'-O-beta-D-glucuronide	Flavones and others	813.137	C33H34O24	AEYXZGCDWDUIKX-OFFAAIFBSA-N	60.8	813.08685:248463 814.0902:62158 815.09356:0
Luteolin 7-O-diglucuronide	Flavones and others	637.105	C27H26O18	SPWLSDULYCMRFB-VMEISIRMSA-N	97.3	637.11621:252883 638.11956:0 639.12292:0
Luteolinidin	Flavones and others	272.068	C15H11O5	GDNIGMNXEKGFIP-UHFFFAOYSA-O	99.7	272.06387:878678 273.06722:365575 274.07058:964412
Naringin 6''-rhamnoside	Flavones and others	725.23	C33H42O18	BRDVWIOUHLWIGN-UHFFFAOYSA-N	90.3	725.25244:108449 726.25579:0 727.25915:0
Pebrellin	Flavones and others	373.093	C19H18O8	AREVFHPDZQHBHI-UHFFFAOYSA-N	99.9	373.09106:334868 374.09441:169758 375.09777:0
Kaempferol 3-[4''-(p-coumaroylglucosyl)rhamnoside]	Flavonols	741.203	C36H36O17	VZCQGYCHGJQNAD-NYYWCZLTSA-N	55.8	741.20154:1704091 742.20489:779964 743.20825:137778	52.82447:1319 70.0657:3037 72.0815:1569 78.59717:1326 79.21872:1251 80.87483:1734 86.09671:4892 127.03793:2052 147.04393:185738 165.0537:1840 196.60706:1711 283.05936:4453 291.08508:2395 295.06027:7273 307.05862:11697 309.09662:12812 313.0701:10506 325.06967:11468 337.06998:21790 349.06976:4327 355.08167:8561 361.07101:2556 367.07928:3362 375.08646:2120 379.07974:20985 391.08185:6388 403.08069:11…
Quercetin 3-glucosyl-(1->2)-galactoside 7-glucoside	Flavonols	787.194	C33H40O22	MSUZWPXKWROYDK-UVDSTHNXSA-N	61.8	787.20654:5518278 788.20989:2390559 789.21325:646678	57.20019:3399 62.85714:3168 63.19641:3224 80.43947:3376 88.52126:3894 115.85604:3447 118.69337:3722 127.03916:6050 145.02811:17448 163.03873:90027 163.05139:7160 175.07558:4834 177.05444:479583 190.41299:4653 219.0652:14273 230.07663:4209 299.05569:11145 308.54529:3774 311.05475:12616 321.09857:7996 323.05225:17065 325.09131:12331 329.06564:37032 337.06985:9569 339.10828:40117 341.06595:13158 343…
Quercetin 3-O-rhamnodiglucoside	Flavonols	771.199	C33H40O21	SYFFHZSTXDTJOS-YQJBXTIASA-N	59.8	771.21185:19666732 772.2152:7935656 773.21856:2081695	79.76093:13793 80.26502:19193 82.71648:13978 101.00459:14866 119.04919:18859 127.03922:32109 145.02792:43826 147.04376:1460293 165.05415:28229 177.05431:868800 219.06438:35316 222.62927:15783 263.25522:14755 265.35843:14625 283.05893:33459 291.08411:23099 295.06094:32766 307.06082:51070 309.09668:184097 313.07132:102234 325.07089:80163 337.07068:153385 339.10687:74321 341.45242:15804 343.08087:81…
Quercetin 7,4'-O-diglucoside	Flavonols	625.141	C27H30O17	RPVIQWDFJPYNJM-DEFKTLOSSA-N	53.6	625.17554:27689188 626.17889:9082800 627.18225:2239234	79.34859:21419 85.02888:25000 103.0393:32998 106.52341:20583 138.95845:22323 192.38167:19457 313.06973:32283 324.06177:28409 325.0704:336005 337.06995:248467 343.08499:31237 352.0943:24503 353.06509:31222 355.08093:969045 365.10211:48621 367.08118:581099 377.10123:48060 379.08072:351768 381.09906:83064 385.09174:264108 391.08179:131522 393.09875:40097 395.1134:100125 397.09158:31896 403.0817:5091…
3,4'-Dimethyquercetin 7-[alpha-L-arabinofuranosyl-(1->6)-glucoside]	Flavonols	623.162	C28H32O16	UPISBTVRUJGIRH-HNANJHLJSA-N	98.1	623.15198:175404 624.15533:0 625.15869:0
Isorhamnetin 3-O-(beta-D-glucopyranosyl-(1->6)-beta-D-glucopyranoside)	Flavonols	639.157	C28H32O17	GPZLFWVUSQREQH-QDYVESOYSA-N	95	639.14069:112639 640.14404:0 641.1474:0
Isorhamnetin 3-O-[b-D-glucopyranosyl-(1->2)-[a-L-rhamnopyranosyl-(1->6)]-b-D-glucopyranoside]	Flavonols	785.215	C34H42O21	IPNYNJAPZARORI-UHFFFAOYSA-N	100	785.21527:51861 786.21862:0 787.22198:0
Isorhamnetin 3-rutinoside 4'-rhamnoside	Flavonols	769.22	C34H42O20	YJJATMIYFDTODI-UHFFFAOYSA-N	100	769.22009:147309 770.22344:0 771.2268:341681
Isorhamnetin 3-sophoroside 7-glucoside	Flavonols	801.209	C34H42O22	GFXVHGLRIICEQY-UHFFFAOYSA-N	100	801.20923:127161 802.21258:0 803.21594:0
Isorhamnetin 7-rhamnoside	Flavonols	463.123	C22H22O11	XLQFMBLUUSGXQY-UHFFFAOYSA-N	100	463.12253:1181318 464.12588:219765 465.12924:0
Kaempferol 3-(2'''-(E)-caffeylsophoroside)-7-glucoside	Flavonols	933.231	C42H46O24	VJUZSHIQLQQUEB-XBEJPKJVSA-N	98.9	933.23792:52143 934.24127:55245 935.24463:48201
Kaempferol 3-(2''-(E)-feruloylgalactosyl-(1->4)-glucoside)	Flavonols	785.193	C37H38O19	YVMXOWMAJXNETB-KUQSDVROSA-N	99.8	785.19019:109765 786.19354:0 787.1969:0
Kaempferol 3-(2'',3''-diacetyl-4''-p-coumaroylrhamnoside)	Flavonols	661.156	C34H30O14	NEYRFFHYUHAXKD-AWNIVKPZSA-N	81.8	661.12457:62756 662.12792:0 663.13128:0
Kaempferol 3-(2'''-caffeoylsophoroside) 7-cellobioside	Flavonols	1095.28	C48H56O29	CZBTUCJIUINASC-KRXBUXKQSA-N	88	1095.25818:359451 1096.26153:177775 1097.26489:0
Kaempferol 3-(2'''-feruloylsophoroside) 7-cellobioside	Flavonols	1109.3	C49H58O29	KFEVJAZSURUKLX-YCRREMRBSA-N	90.5	1109.32141:46412 1110.32476:0 1111.32812:0
Kaempferol 3-(2'''-sinapoylsophoroside) 7-cellobioside	Flavonols	1139.31	C50H60O30	XDAUDAFKKQNYME-FPYGCLRLSA-N	61.5	1139.26038:45964 1140.26373:0 1141.26709:0
Kaempferol 3-[6''-(3-hydroxy-3-methylglutaryl)glucoside]-7-glucoside	Flavonols	753.188	C33H38O20	KNBPTHQAIKQFMM-UHFFFAOYSA-N	79.8	753.15485:71424 754.1582:0 755.16156:0
Kaempferol 3-arabinoside	Flavonols	419.097	C20H18O10	POQICXMTUPVZMX-UHFFFAOYSA-N	99.1	419.09061:472014 420.09396:35839 421.09732:114641
Kaempferol 3-feruloyl-triglucoside	Flavonols	967.271	C43H50O25	UXCCDKZCOZHDSR-ICFZQDQRSA-N	97.3	967.28314:71733 968.28649:0 969.28985:0
Kaempferol 3-glucosyl-(1->2)-(6''-acetylgalactoside)-7-glucoside	Flavonols	813.209	C35H42O22	DQCLINUMJUZKAR-DTRLZUIWSA-N	87.3	813.18341:258638 814.18676:0 815.19012:0
Kaempferol 3-glucuronide	Flavonols	461.073	C21H18O12	FNTJVYCFNVUBOL-UHFFFAOYSA-N	91.3	461.05133:77957 462.05468:0 463.05804:0
Kaempferol 3-neohesperidoside 7-(2''-p-coumaroyllaminaribioside)	Flavonols	1063.29	C48H56O27	OUYDFTJZSVOQJE-NYYWCZLTSA-N	78.6	1063.32825:73000 1064.3316:0 1065.33496:138552
Kaempferol 3-O-(6''-acetyl-galactoside) 7-O-rhamnoside	Flavonols	635.162	C29H32O16	GMYLPJSOUAYAGD-UGFNMZIJSA-N	94.6	635.17847:787389 636.18182:335946 637.18518:488034
kaempferol 3-O-??-D-glucosyl-(1->2)-glucoside	Flavonols	608.139	C27H29O16	LKZDFKLGDGSGEO-WWXIKMEQSA-M	95.3	608.12323:181502 609.12658:0 610.12994:1415865
Kaempferol 3-O-alpha-L-(2,3-di-trans-p-coumaroyl-rhamnopyranoside)	Flavonols	723.172	C39H32O14	HKZIBACORRUGAC-FIFPDCARSA-N	66.9	723.12701:73790 724.13036:0 725.13372:0
Kaempferol 3-O-xylosyl-rutinoside	Flavonols	739.209	C33H40O19	UYVBMGULWGRDQT-VLYLGZBPSA-N	98.6	739.20056:96107 740.20391:0 741.20727:100055
Kaempferol 3-rhamnosyl-(1->3)(4'''-acetylrhamnosyl)(1->6)-glucoside	Flavonols	781.22	C35H42O20	QLIZRNPMFYPDOG-NEWYKKOOSA-N	99.6	781.21545:136026 782.2188:0 783.22216:0
Kaempferol 3-sophoroside 7-cellobioside	Flavonols	935.266	C39H50O26	ARCGCLWCGQKSSN-UHFFFAOYSA-N	100	935.26477:78878 936.26812:185668 937.27148:0
Kaempferol 3-triglucoside 7-rhamnoside	Flavonols	917.257	C39H50O25	CNFGSZGDPBXGDR-SOBISPGZSA-N	99.3	917.26257:221377 918.26592:0 919.26928:0
Myricetin 3-(6''-acetylgalactoside)	Flavonols	523.108	C23H22O14	SVRJGKAZQHHOSZ-UHFFFAOYSA-N	98.3	523.11755:26356 524.1209:0 525.12426:0
Myricetin 3,3'-digalactoside	Flavonols	641.136	C27H30O18	FEWRYXXFMHQZRI-UHFFFAOYSA-N	99.2	641.14209:176989 642.14544:0 643.1488:0
Myricetin 3-[galloyl-(->2)-4-acetyl-a-L-rhamnoside]	Flavonols	657.11	C30H26O17	PYGGSPJDJQBCNV-UHFFFAOYSA-N	99.5	657.10486:220499 658.10821:88687 659.11157:0
Myricetin 3-arabinofuranoside	Flavonols	451.087	C20H18O12	OXJKSVCEIOYZQL-UHFFFAOYSA-N	99.5	451.08218:415398 452.08553:63878 453.08889:0
Myricetin 3-galactoside	Flavonols	481.098	C21H20O13	FOHXFLPXBUAOJM-MGMURXEASA-N	99	481.09058:160240 482.09393:0 483.09729:0
Myricetin 7-(6''-galloylglucoside)	Flavonols	631.094	C28H24O17	MZDFJFBTVPXCAQ-UHFFFAOYSA-N	97.7	631.08331:62959 632.08666:0 633.09002:0
Procyanidin B1	Flavonols	577.135	C30H26O12	XFZJEEAOWLFHDH-UKWJTHFESA-N	99.8	577.13867:138675 578.14202:0 579.14538:0
Procyanidin trimer EEC	Flavonols	865.198	C45H38O18	MOJZMWJRUKIQGL-GUZXBWELSA-N	79.8	865.23206:229083 866.23541:0 867.23877:0
Prodelphinidin A2 3'-gallate	Flavonols	759.12	C37H28O18	WXQMTHFXSUBUEQ-UHFFFAOYSA-N	74.3	759.08179:195745 760.08514:0 761.0885:0
Prodelphinidin B4 3'-gallate	Flavonols	761.136	C37H30O18	JSBXKZFDEDBAQA-UHFFFAOYSA-N	89.6	761.1593:236720 762.16265:0 763.16601:0
Prodelphinidin trimer GC-C-C	Flavonols	897.188	C45H38O20	RJFFPCHJOFXZQD-YTSXHMEESA-N	96.6	897.17523:87347 898.17858:0 899.18194:0
Quercetin 3-(3'',6''-di-p-coumarylglucoside)	Flavonols	755.162	C39H32O16	RMWPNUYFHAPTBJ-ACFHMISVSA-N	92.3	755.14172:324314 756.14507:0 757.14843:284336
Quercetin 3-(6-[4-glucosyl-p-coumaryl]glucosyl)(1->2)-rhamnoside	Flavonols	917.236	C42H46O23	SENXSEXWQKRDKG-RUDMXATFSA-N	89	917.21161:127302 918.21496:0 919.21832:0
Quercetin 3-(6''-malonyl-glucoside)	Flavonols	551.103	C24H22O15	NBQPHANHNTWDML-UHFFFAOYSA-N	100	551.10333:152238 552.10668:0 553.11004:0
Quercetin 3-(6''''-sinapylsophorotrioside)	Flavonols	993.252	C44H50O26	XGPMZWIBBAEMRZ-LMMWVLHISA-N	90.7	993.2738:64226 994.27715:0 995.28051:0
Quercetin 3-[glucosyl-(1->?)-glucuronide]	Flavonols	639.12	C27H28O18	RFPZGZUMXXMVEL-UBSYNHCDSA-N	99.4	639.12561:133578 640.12896:0 641.13232:0
Quercetin 3-coumaroyl-triglucoside	Flavonols	953.256	C42H48O25	ONBXMQLXPJNDJV-LBKQXRQISA-N	70.1	953.21356:533942 954.21691:0 955.22027:0
Quercetin 3-feruloyl-triglucoside	Flavonols	983.266	C43H50O26	XPLMPMNZBKCSDC-OFIFBVROSA-N	100	983.26703:46997 984.27038:0 985.27374:0
Quercetin 3-O-(6"-malonyl-glucoside) 7-O-glucoside	Flavonols	711.141	C30H32O20	ZLQYEKDHCDLAGO-UHFFFAOYSA-N	84.4	711.1123:64642 712.11565:0 713.11901:0
Quercetin 3-O-acetyl-rhamnoside	Flavonols	489.104	C23H22O12	QYSPPPJDISHVRH-ZKLNTULWSA-N	87.1	489.07767:591757 490.08102:0 491.08438:0
Quercetin 3-O-caffeyl-glucoside	Flavonols	625.12	C30H26O15	IHBVMUCQCZEAPW-PFNFWJRHSA-N	99.1	625.11298:298787 626.11633:0 627.11969:0
Quercetin 3-O-glucosyl-xyloside	Flavonols	595.13	C26H28O16	ZFGBNYDDAJMWAZ-DGBSRBSYSA-N	71.4	595.08942:789133 596.09277:0 597.09613:0
Quercetin 3-O-rhamnosyl-galactoside	Flavonols	611.161	C27H30O16	IKGXIBQEEMLURG-YBHOGIGTSA-N	100	611.15985:241264 612.1632:67624 613.16656:0
Quercetin 3-O-sophoroside	Flavonols	307.094	C14H16N2O6	RJIIQBYZGJSODH-QWRGUYRKSA-N	100	307.0921:1228986 308.09545:159328 309.09881:111663
Quercetin 3-O-sophoroside 7-O-glucuronide	Flavonols	803.188	C33H38O23	MBLCMVKVVNMTFV-FJZWYKRQSA-N	95.8	803.20239:163281 804.20574:0 805.2091:0
Quercetin 3-O-xylosyl-rutinoside	Flavonols	743.203	C32H38O20	OTJNWGOABNCTOZ-JKVIJXOGSA-N	90.6	743.18066:132475 744.18401:0 745.18737:0
Quercetin 3-sulfate	Flavonols	380.992	C15H10O10S	DNAYVNOVGHZZLH-UHFFFAOYSA-N	94.1	380.97482:142010 381.97817:0 382.98153:0
Quercetin 7-(6''-acetylglucoside)	Flavonols	615.099	C28H24O16	USBMLXYFQKQZDJ-UHFFFAOYSA-N	94.4	615.08221:39391 616.08556:0 617.08892:0
[7]-Gingerol	Other phenolics	309.206	C18H28O4	BJUICGMKNZDPOT-UHFFFAOYSA-N	62.9	309.20569:6414522 310.20904:1223034 311.2124:568768	53.03936:7829 55.01862:31195 55.05502:35161 56.55021:4844 57.03431:68529 57.07072:5254 59.74502:4400 63.87704:4529 67.0549:60697 69.03406:6536 69.07053:12007 79.05485:55920 81.03403:5906 81.06652:5603 81.0705:50579 83.04969:38794 83.08589:9872 85.0291:4610 85.06539:26429 91.05466:33317 93.07034:32393 95.04951:34875 95.08597:13716 99.04408:7186 105.07006:17846 107.04932:13716 107.08577:18496 109.0…
4-Hydroxybenzaldehyde	Other phenolics	121.029	C7H6O2	RGHHSNMVTDWUBI-UHFFFAOYSA-N	66.1	121.02845:1092180 122.0318:97903 123.03516:1524497	50.11:796 51.02373:2310 51.77111:682 53.00298:14473 53.03933:1182 55.01863:765 55.28799:618 56.68182:717 60.62763:596 65.03926:22324 74.0159:953 91.0548:1236 95.04852:871 111.04384:1150 112.21558:767 121.02829:2642 121.03956:1332
Psoralen	Other phenolics	185.024	C11H6O3	ZCCUUQDIBDJBTK-UHFFFAOYSA-N	67.1	185.00783:2288429 186.01118:324258 187.01454:737639	50.01593:1943 50.56259:1708 51.0237:8141 53.00299:8608 54.35055:1501 55.05492:4120 55.93515:3813 55.98362:1505 56.96557:6589 57.07061:3022 58.06582:22139 62.19515:2029 62.2082:1828 67.0548:4435 68.99768:14904 71.01333:35470 72.93771:5794 75.42116:2009 79.0547:3992 81.0703:7351 84.08121:8320 84.96013:3490 90.94781:2153 97.02863:33331 112.07551:4876 123.11664:2702 141.01733:3007 179.31328:2114 185.…
(-)-Arctigenin	Other phenolics	371.15	C21H24O6	NQWVSMVXKMHKTF-JKSUJKDBSA-N	97.9	371.16037:424436 372.16372:0 373.16708:0
(-)-Matairesinol	Other phenolics	371.243	C20H34O6	ARQURIMKGVUGBH-UHFFFAOYSA-N	99.9	371.24023:347074 372.24358:0 373.24694:912876
(-)-Matairesinol 4'-[apiosyl-(1->2)-glucoside]	Other phenolics	653.244	C31H40O15	DGVRVIYWXWHLAT-UHFFFAOYSA-N	96.6	653.23077:230199 654.23412:0 655.23748:0
(7R*,8R*)-3-Methoxy-3',4,7,9,9'-pentahydroxy-8,4'-oxyneolignan 4-xyloside	Other phenolics	495.187	C24H32O11	XBHWAKRDNVCHEC-UHFFFAOYSA-N	99.5	495.18237:250985 496.18572:43220 497.18908:0
(8R,8'R)-Secoisolariciresinol 9,9'-bis-[4-carboxy-3-hydroxy-3-methylbutanoyl-(->6)-glucoside]	Other phenolics	973.356	C44H62O24	CGAGPGOQPRKZLJ-UHFFFAOYSA-N	93.6	973.37402:61447 974.37737:0 975.38073:0
[14]-Gingerol	Other phenolics	407.316	C25H42O4	GLKIRXHYCSFCAM-UHFFFAOYSA-N	95.1	407.33151:163086 408.33486:34148 409.33822:298731
[16]-Gingerol	Other phenolics	435.347	C27H46O4	PBVYYGQREMPCPL-UHFFFAOYSA-N	99.7	435.34335:131276 436.3467:0 437.35006:0
[4]-Gingerol	Other phenolics	267.159	C15H22O4	GDRKZARFCIYVCI-LBPRGKRZSA-N	99.8	267.15616:3311318 268.15951:442106 269.16287:117894
1,4-Naphtoquinone	Other phenolics	159.044	C10H6O2	FRASJONUBLZVQX-UHFFFAOYSA-N	100	159.04378:295553 160.04713:33762 161.05049:203236
2,5-di-S-Glutathionyl caftaric acid	Other phenolics	921.177	C33H42N6O21S2	GZSQKAREDMZRNC-LZCJLJQNSA-N	91.6	921.15619:110909 922.15954:0 923.1629:0
2-S-Glutathionyl caftaric acid	Other phenolics	616.109	C23H27N3O15S	FRUUTAANUZUTPG-QHHAFSJGSA-N	85.9	616.08142:44434 617.08477:0 618.08813:0
3-Methylcatechol	Other phenolics	125.06	C7H8O2	PGSWEKYNAOWQDF-UHFFFAOYSA-N	100	125.05962:765234 126.06297:59533 127.06633:333324
5-Pentacosenylresorcinol	Other phenolics	459.42	C31H54O2	VURYBPDWGJKISB-OCOZRVBESA-N	99.8	459.41684:116515 460.42019:0 461.42355:0
7-Hydroxymatairesinol	Other phenolics	373.129	C20H22O7	ZZSOKNNVDKKSDE-LPHKOSDUSA-N	98.1	373.13913:141370 374.14248:0 375.14584:35618
7-Hydroxysecoisolariciresinol	Other phenolics	373.202	C22H30O5	BBZFADZHJBEXSO-QQROTITISA-N	99.4	373.20761:1474937 374.21096:867572 375.21432:2219159
Arbutin	Other phenolics	273.097	C12H16O7	BJRNKVDFDLYUGJ-UHFFFAOYSA-N	100	273.09641:194452 274.09976:113052 275.10312:0
Bergapten	Other phenolics	217.049	C12H8O4	BGEBZHIAGXMEMV-UHFFFAOYSA-N	100	217.04895:384569 218.0523:0 219.05566:0
curcumin 4',4''-O-??-D-digentiobioside	Other phenolics	1015.33	C45H60O26	QQCCVSOGYVAKGY-UHFFFAOYSA-N	78.5	1015.36481:132162 1016.36816:56565 1017.37152:0
curcumin 4'-O-??-D-gentiobiosyl 4''-O-??-D-glucoside	Other phenolics	853.277	C39H50O21	ONUWIQDGPDCVOI-UHFFFAOYSA-N	83.3	853.24701:208372 854.25036:0 855.25372:0
Curcumin dimer 1	Other phenolics	733.229	C42H38O12	YOTQIACVMONCAH-QWCKBZOHSA-N	96.6	733.24219:76505 734.24554:0 735.2489:0
curcumin monoglucoside	Other phenolics	529.172	C27H30O11	SHKKKJAZAXOQJJ-UHFFFAOYSA-N	98.1	529.16174:27177 530.16509:0 531.16845:0
Demethyloleuropein	Other phenolics	525.161	C24H30O13	HKVGJQVJNQRJPO-VTDDDATNSA-N	95.8	525.14679:224044 526.15014:0 527.1535:0
Dimethylmatairesinol	Other phenolics	387.18	C22H26O6	SNAOLIMFHAAIER-UHFFFAOYSA-N	100	387.1795:4282075 388.18285:1020333 389.18621:127567
Episesaminol	Other phenolics	369.098	C20H18O7	KQRXQIPRDKVZPW-ICCDWZQGSA-N	99.3	369.10403:132512 370.10738:0 371.11074:0
Juglone	Other phenolics	175.039	C10H6O3	KQPYUDDGWXQXHS-UHFFFAOYSA-N	100	175.03873:755025 176.04208:94427 177.04544:145642816
Lithospermic acid	Other phenolics	537.104	C27H22O12	UJZQBMQZMKFSRV-YWEYNIOJSA-N	100	537.10492:33465 538.10827:0 539.11163:73891
Medioresinol	Other phenolics	389.159	C21H24O7	VJOBNGRIBLNUKN-BMHXQBNDSA-N	100	389.1586:131942 390.16195:0 391.16531:0
Mellein	Other phenolics	179.07	C10H10O3	KWILGNNWGSNMPA-ZCFIWIBFSA-N	100	179.07008:632216 180.07343:254858 181.07679:253431
Norathyriol	Other phenolics	259.025	C13H8O6	ZHTQCPCDXKMMLU-UHFFFAOYSA-N	98	259.03482:137802 260.03817:0 261.04153:0
Phenol	Other phenolics	93.0346	C6H6O	ISWSIDIOOBJBQZ-UHFFFAOYSA-N	100	93.03391:189010 94.03726:2439404 95.04062:401596
Phlorin	Other phenolics	287.077	C12H16O8	WXTPOHDTGNYFSB-UHFFFAOYSA-N	99.2	287.08337:3201734 288.08672:619249 289.09008:267276
Salvianolic acid K	Other phenolics	557.129	C27H24O13	AZOCLKLJIKZOLF-FPYGCLRLSA-N	99.2	557.1228:745536 558.12615:0 559.12951:0
Salvianolic acid L	Other phenolics	719.161	C36H30O16	CLZDRNKNWXDFQT-UHFFFAOYSA-N	83.3	719.13043:165503 720.13378:0 721.13714:0
Secoisolariciresinol 9,9'-diglucoside	Other phenolics	685.271	C32H46O16	SBVBJPHMDABKJV-UHFFFAOYSA-N	99.6	685.26685:160174 686.2702:0 687.27356:0
Secoisolariciresinol-sesquilignan	Other phenolics	559.254	C30H38O10	XPALWKWOFOYYIV-UHFFFAOYSA-N	99.3	559.2478:293907 560.25115:0 561.25451:0
Sesaminol 2-triglucoside	Other phenolics	831.255	C36H46O22	KKJBZOSTUMQZAI-VTBBPSJISA-N	98.2	831.26495:67364 832.2683:0 833.27166:0
Sesaminol glucoside	Other phenolics	533.165	C26H28O12	HVDZWQPYIXKSCL-UHFFFAOYSA-N	97.5	533.15424:2285661 534.15759:0 535.16095:0
Sesaminol glucosyl-(1->2)-[glucosyl-(1->6)]-glucoside	Other phenolics	855.256	C38H48O22	IJZGFTCXUSMUHI-UHFFFAOYSA-N	93.3	855.23773:389032 856.24108:0 857.24444:0
Umbelliferone	Other phenolics	163.039	C9H6O3	ORHBXUUXSCNDEV-UHFFFAOYSA-N	100	163.03865:1321887 164.042:458070 165.04536:1343651
Avenanthramide 2f	Phenolic acids	330.097	C17H15NO6	JXFZHMCSCYADIX-XVNBXDOJSA-N	56.3	330.0491:2874917 331.05245:112262 332.05581:0	51.16817:2121 53.4284:1771 56.96558:8674 66.57221:2278 69.29133:1901 89.03904:10068 97.03699:1841 100.69822:2128 101.93022:1981 104.80392:2000 105.97562:2128 117.03363:14838 128.9848:2281 145.02838:16975 149.05994:3748 177.05466:10236 204.16182:2078 287.04266:2295
Caffeic acid ethyl ester	Phenolic acids	209.081	C11H12O4	WDKYDMULARNCIS-GQCTYLIASA-N	69	209.08072:8463348 210.08407:887129 211.08743:99622	53.00309:3257 53.03941:17097 55.01865:5981 55.05501:5002 55.10501:1582 56.96555:14066 58.58217:1768 59.93104:2015 63.02361:15761 65.03938:9504 67.05494:9907 67.93545:1794 71.04971:2010 71.95245:4139 79.05481:39302 81.07055:12031 82.25961:1543 84.96039:15815 89.03904:218261 90.53224:1782 91.05466:19630 93.07018:4857 94.59585:1801 95.04961:15453 97.1239:1622 102.97072:3152 105.04498:8839 105.07008:…
1,2-Diferuloylgentiobiose	Phenolic acids	693.204	C32H38O17	DTGPXHDRUSYIIK-ANORCUJWSA-N	74.4	693.16516:91838 694.16851:0 695.17187:69252
1-Sinapoyl-2,2'-diferuloylgentiobiose	Phenolic acids	899.261	C43H48O21	JULNRMTUIWVSQY-KAVFSUIXSA-N	91.2	899.24005:211954 900.2434:0 901.24676:0
24-Methylcholesterol ferulate	Phenolic acids	575.411	C38H56O4	SWIWTAJTJOYCTB-DYYHZVGDSA-N	99.1	575.41724:263001 576.42059:0 577.42395:0
3,4-Dihydroxyphenylacetic acid	Phenolic acids	169.049	C8H8O4	CFFZDZCDUFSOFZ-UHFFFAOYSA-N	99.7	169.04565:50839300 170.049:7608122 171.05236:11803162
5-5'-Dehydrodiferulic acid	Phenolic acids	387.107	C20H18O8	LBQZVWQOPFFQJI-GGWOSOGESA-N	99.6	387.10284:400180 388.10619:278752 389.10955:0
5-Feruloylquinic acid	Phenolic acids	367.103	C17H20O9	RAGZUCNPTLULOL-KJJWLSQTSA-N	99.8	367.10004:162885 368.10339:0 369.10675:0
5-p-Coumaroylquinic acid	Phenolic acids	339.107	C16H18O8	BMRSEYFENKXDIS-OTCYKTEZSA-N	100	339.10724:401627 340.11059:68925 341.11395:107010
Avenanthramide 2c	Phenolic acids	314.067	C16H13NO6	IDUUXROOZBOOPH-QHHAFSJGSA-N	65.7	314.02115:312165 315.0245:173529 316.02786:584095
Caffeoyl aspartic acid	Phenolic acids	294.062	C13H13NO7	YNHFZQQNJPOYRC-DUXPYHPUSA-N	99.6	294.06644:4026130 295.06979:3186266 296.07315:988477
Ellagic acid	Phenolic acids	300.999	C14H6O8	AFSDNFLWKVMVRB-UHFFFAOYSA-N	74.6	300.96069:202107 301.96404:0 302.9674:0
Ellagic acid arabinoside	Phenolic acids	435.056	C19H14O12	KNURQRIPZJJYQO-FYZLSVPNSA-N	99.9	435.05743:129479 436.06078:0 437.06414:0
Ellagic acid glucoside	Phenolic acids	463.052	C20H16O13	DOPSJTNYZLQUNU-XQKIPRNGSA-N	100	463.05286:344240 464.05621:7779689 465.05957:968171
Ferulic acid 4-sulfate	Phenolic acids	275.022	C10H10O7S	PZPATWACAAOHTJ-HWKANZROSA-N	97.6	275.03293:62672 276.03628:0 277.03964:0
Feruloyl glucose	Phenolic acids	357.118	C16H20O9	JWRQVQWBNRGGPK-HWKANZROSA-N	99.8	357.11523:177541 358.11858:0 359.12194:0
Gallagic acid	Phenolic acids	605.02	C28H12O16	FMQVGTFRDKFGPD-UHFFFAOYSA-N	77	604.98358:38453 605.98693:0 606.99029:0
Gallic acid	Phenolic acids	169.014	C7H6O5	LNTHITQWFMADLM-UHFFFAOYSA-N	100	169.01295:2036836 170.0163:650143 171.01966:0
Gallic acid 3-O-gallate	Phenolic acids	323.04	C14H10O9	COVFEVWNJUOYRL-UHFFFAOYSA-N	99.6	323.0444:145342 324.04775:0 325.05111:0
Galloyl glucose	Phenolic acids	331.067	C13H16O10	GDVRUDXLQBVIKP-HQHREHCSSA-N	98.9	331.05969:154350 332.06304:62939 333.0664:0
Homoveratric acid	Phenolic acids	197.081	C10H12O4	WUAXWQRULBZETB-UHFFFAOYSA-N	99.9	197.07832:407215 198.08167:0 199.08503:95659
Hydroxycaffeic acid	Phenolic acids	197.044	C9H8O5	RHGWNBSOWGUGPA-DUXPYHPUSA-N	100	197.04456:128848 198.04791:0 199.05127:109180
Paeoniflorin	Phenolic acids	481.17	C23H28O11	YKRGDOXKVOZESV-WRJNSLSBSA-N	97.6	481.18152:154100 482.18487:0 483.18823:0
p-Coumaric acid ethyl ester	Phenolic acids	193.086	C11H12O3	ZOQCEVXVQCPESC-VMPITWQZSA-N	100	193.08578:271695 194.08913:336091 195.09249:1115531
p-Coumaroyl glycolic acid	Phenolic acids	223.06	C11H10O5	RMPWEBYRPJQKNT-ZZXKWVIFSA-N	100	223.05989:482080 224.06324:52939 225.0666:63303
Protocatechuic acid 4-glucoside	Phenolic acids	317.087	C13H16O9	HFFREILXLCWCQH-UHFFFAOYSA-N	100	317.08578:312358 318.08913:0 319.09249:1665266
Protocatechuic acid 4-O-sulphate	Phenolic acids	232.976	C7H6O7S	NGQYUDIZIPNWJV-UHFFFAOYSA-N	62.7	232.92776:6622532 233.93111:0 234.93447:10566496
(7E,7'R,8'R)-e-Viniferin 3',5'-diglucoside	Stilbenes	779.255	C40H42O16	RPVPDEHWWUFGBW-DAFODLJHSA-N	78.5	779.21979:158700 780.22314:0 781.2265:0
cis-Resveratrol-3,4'-O-beta-diglucoside	Stilbenes	569.188	C26H34O14	WIYHPRVDWYEDQB-QEBSQXKASA-N	99.6	569.19183:261717 570.19518:0 571.19854:0
delta-Viniferin	Stilbenes	455.149	C28H22O6	LILPTCHQLRKZNG-LPGNHZEISA-N	99.7	455.1449:79178 456.14825:0 457.15161:0
Dihydroresveratrol 3-sulfate	Stilbenes	311.058	C14H14O6S	KAVKAZLSONPCRU-UHFFFAOYSA-N	99.4	311.06378:834445 312.06713:239110 313.07049:0
(E)-S-1-Propenyl thiosulfate	Glucosinolates	154.983	C3H6O3S2	RUVGQUCSWPRGRF-NSCUHMNNSA-N	72.1	154.99008:12613294 155.99343:944754 156.99679:1195439	55.93516:120415 69.07778:7600 72.93779:772908 90.94283:13722 90.94816:149104 93.19373:8951 98.98459:68301 108.9588:11124 113.96374:17918 118.10627:9475 126.68929:9482
S-2-Propenyl propanethioate	Glucosinolates	131.053	C6H10OS	GKRISGLFPMFKSX-UHFFFAOYSA-N	67.6	131.04895:6345260 132.0523:1027576 133.05566:192808	50.01595:21324 51.02377:124293 53.03941:52440 53.09357:2772 55.01867:2783 55.93518:178218 56.93562:6933 56.96558:111227 57.93559:83192 57.99418:2548 60.04522:3512 67.93553:6400 71.94118:2795 72.93776:392222 73.01611:2804 73.93819:14156 74.93823:3581 75.02312:3054 75.49661:8558 76.51565:5079 77.03917:34431 78.80356:3225 81.0338:5121 84.50187:7116 87.00438:13539 90.94813:105543 95.04948:66119 99.94…
2-Methyl-3-(methylthio)furan	Glucosinolates	127.022	C6H8OS	OQVAOEIMSKZGAL-UHFFFAOYSA-N	64.2	127.03899:1750128 128.04234:435599 129.0457:774917	53.00296:2336 53.03944:6850 53.93993:1315 54.03459:2019 55.01876:834 56.05014:1124 56.96557:4282 59.32681:823 67.93544:2247 68.94312:831 81.03451:888 84.87669:911 127.05009:1350
2-Methyl-3-thiophenethiol	Glucosinolates	128.984	C5H6S2	AQXLMAYNBMTBHD-UHFFFAOYSA-N	50.3	128.9507:2572950 129.95405:104579 130.95741:1168402	54.03456:4862 55.02985:43873 55.93251:5923 55.93515:93455 56.05025:13034 58.06581:6195 59.11949:2152 61.32697:2349 66.36407:2419 66.47246:2223 68.99779:16282 71.92988:12049 81.93456:2585 85.07635:4577 93.24464:2982 103.69688:2477 111.09158:3900 114.40426:3326 129.06566:6612 129.10194:6511
Methyl 3-(methylthio)butanoate	Glucosinolates	147.048	C6H12O2S	HJJHJUWCICDDEL-UHFFFAOYSA-N	75.7	147.02855:29884182 148.0319:2359231 149.03526:224192	53.00359:7249 55.93516:10090 62.9119:8133 68.9977:929702 87.00803:26776 109.91228:7600 129.01833:13351
Methyl 1-(methylthio)propyl disulfide	Glucosinolates	167.003	C5H12S3	OGKCJWOOFUPRSV-UHFFFAOYSA-N	63.1	167.01268:2065298 168.01603:146203 169.01939:94844	50.01612:1290 51.02374:12031 53.03942:24098 55.01868:10337 55.0549:1635 56.96553:123461 65.03925:10586 65.38459:1222 67.0549:2501 70.30286:1538 71.95247:45750 77.03912:5563 78.04698:3126 79.05474:15696 81.03385:2012 84.96014:58807 91.05455:18503 93.0704:2459 95.04945:23648 102.97053:10112 103.05467:2064 105.04485:12368 115.31613:1503 120.98071:3303 121.0647:10547 148.1722:2024 165.21204:1960
Glucoberteroin	Glucosinolates	435.069	C13H24NO9S3	MEFPHTVXBPLRLX-KWLUMIQGSA-M	99.9	435.07138:37197 436.07473:0 437.07809:0
Glucocapparin	Glucosinolates	331.004	C8H14NO9S2	UBTOEGCOMHAXGV-GWULPDEYSA-M	99.9	331.00162:54710 332.00497:0 333.00833:0
Glucocheirolin	Glucosinolates	438.02	C11H21NO11S3	OFKKQTQFWWIRBD-KPKJPENVSA-N	99.1	438.02713:122588 439.03048:0 440.03384:0
Glucocleomin	Glucosinolates	406.084	C12H23NO10S2	JEOJIKMFKHSAJU-NTUHNPAUSA-N	99	406.07657:1384622 407.07992:223283 408.08328:49755
Glucocochlearin	Glucosinolates	374.058	C11H21NO9S2	TUSWQPFNQXCPGB-WKWISIMFSA-N	99.9	374.06042:252642 375.06377:0 376.06713:0
Glucoconringiin	Glucosinolates	390.053	C11H21NO10S2	DYAQCRHEYVANDL-WUXMJOGZSA-N	99.7	390.04947:384081 391.05282:86191 392.05618:56609
Glucoerucin	Glucosinolates	422.061	C12H23NO9S3	GKUMMDFLKGFCKH-MDWZMJQESA-N	98	422.07083:34710 423.07418:0 424.07754:1567671
Glucohesperalin	Glucosinolates	466.087	C14H27NO10S3	OOGAQHVYHLPICD-XNTDXEJSSA-N	97.3	466.07535:438098 467.0787:0 468.08206:0
Glucoiberverin	Glucosinolates	405.023	C11H20NO9S3	ZCZCVJVUJGULMO-BZVDQRPCSA-M	100	405.02191:316742 406.02526:0 407.02862:0
Glucolepidiin	Glucosinolates	346.027	C9H17NO9S2	ZPFWVYNZDHOONR-GXHGQEQLSA-N	98.8	346.01944:224036 347.02279:0 348.02615:6066830
Gluconapin	Glucosinolates	374.057	C11H19NO9S2	PLYQBXHVYUJNQB-KPKJPENVSA-N	99.2	374.05121:174905 375.05456:0 376.05792:0
Gluconapoleiferin	Glucosinolates	404.068	C12H21NO10S2	ZEGLQSKFSKZGRO-MDWZMJQESA-N	99.8	404.06479:590454 405.06814:79923 406.0715:19152
Gluconasturtiin	Glucosinolates	424.073	C15H21NO9S2	CKIJIGYDFNXSET-LFIBNONCSA-N	94.6	424.08963:24410 425.09298:0 426.09634:0
Glucoputranjivin	Glucosinolates	361.05	C10H18NO9S2	WGIQZGDVCQDPTG-GBMPTNJUSA-M	99.5	361.05478:124246 362.05813:0 363.06149:0
Glucoraphanin	Glucosinolates	437.048	C12H22NO10S3	GMMLNKINDDUDCF-RFOBZYEESA-M	98.9	437.05521:44262 438.05856:0 439.06192:0
Glucoraphenin	Glucosinolates	434.026	C12H21NO10S3	ZFLXCZJBYSPSKU-WOXYBUCVSA-N	98	434.01541:112082 435.01876:0 436.02212:0
Glucosinalbin	Glucosinolates	425.044	C14H18NO10S2	WWBNBPSEKLOHJU-RFEZBLSLSA-M	99.8	425.04102:132984 426.04437:0 427.04773:0
Glucosinalbin 4-(4-acetylrhamnoside)	Glucosinolates	614.121	C22H31NO15S2	GYVDCHYBTDOMRS-OEAKJJBVSA-N	99.9	614.11871:164968 615.12206:0 616.12542:0
Glucosinalbin 4-rhamnoside	Glucosinolates	570.096	C20H29NO14S2	DMPSBIMDSBBEQA-CIAFOILYSA-N	99.9	570.09833:404246 571.10168:98568 572.10504:0
Glucotropaeolin	Glucosinolates	410.057	C14H19NO9S2	QQGLQYQXUKHWPX-XNTDXEJSSA-N	99.7	410.05353:99965 411.05688:21023 412.06024:0
6-Sinapoylglucoraphenin	Glucosinolates	642.098	C23H31NO14S3	ZXXHJOWBIQIEDP-FKHFMQJFSA-N	100	642.09747:35989 643.10082:0 644.10418:57937
1,4-Dimethoxyglucobrassicin	Glucosinolates	507.075	C18H24N2O11S2	OTCXWQPXFQXGTP-CPNJWEJPSA-N	99.7	507.07843:151017 508.08178:0 509.08514:0
5-Hydroxyglucobrassicin	Glucosinolates	463.049	C16H20N2O10S2	SNGNIBNFTIUEHD-PIAXYHQTSA-N	93.9	463.03101:144632 464.03436:0 465.03772:0
5-Methoxyglucobrassicin	Glucosinolates	479.079	C17H22N2O10S2	VGSOGNUJYYDTSG-QEERMAAGSA-N	82.1	479.04752:508609 480.05087:0 481.05423:0
7,8-Dehydroastaxanthianthin	Carotenoids	593.364	C40H50O4	BZQRJBLJDFPOBX-FOERLQQGSA-N	69.7	593.38165:22221 594.385:26056 595.38836:82376	192.87279:2539 218.38466:2217 221.79747:2265 460.22772:3736 533.25409:61933 534.25555:8196 592.2666:3920 593.27454:126811
2'-Apo-beta-carotenal	Carotenoids	507.363	C37H48O	BHSZYKGHISLXHM-GOALLJMFSA-N	52.5	507.38116:891595 508.38451:301481 509.38787:68495	50.05338:1440 55.05512:1507 57.07082:2105 60.10386:1827 67.05499:2245 69.07059:5036 75.54607:1767 81.87351:1754 86.15068:1785 90.9772:1665 95.08564:3738 109.1013:6699 123.11674:2700 144.70224:1830 151.76027:1706 168.11479:1695 178.11967:1589 206.39671:1890 261.93115:2046 447.32272:66908 448.32477:11079 465.33267:30911 466.33795:3356 488.35175:15165 489.35397:2626 507.37036:3011
Apo-8'-lycopenal	Carotenoids	415.301	C30H40O	AQXFMDSHWVVBIM-CUKPWAEMSA-N	50	415.2688:43686 416.27215:0 417.27551:12667	51.12869:2298 55.05499:3998 57.0343:6544 65.0396:2883 69.03424:19650 79.05482:6362 81.03381:3273 83.04972:8065 83.15633:2766 85.02886:5909 89.71606:2965 91.05466:55056 93.07023:5358 103.05477:6538 104.06219:7317 105.07021:4037 107.08578:73649 108.08947:3313 111.04398:4277 117.0704:15345 119.08564:987738 120.08887:42843 129.0542:3178 133.06464:12921 135.0804:34600 205.52708:3068 415.21243:14437
10'-Apo-beta-caroten-10'-al	Carotenoids	375.269	C27H36O	PJEHRCCPERVGEC-AMANCMKTSA-N	75.7	375.25031:53567576 376.25366:12610351 377.25702:2330485	51.31118:23440 57.13441:22579 60.19321:26439 61.84295:27140 65.60812:27897 72.79931:27851 112.65331:28016 233.01154:31513 375.20407:54219 375.25046:712407
Lycoxanthin	Carotenoids	551.426	C40H56O	IFTRFNLCKUZSNG-VKELBHSXSA-N	65.6	551.42426:2042821 552.42761:905877 553.43097:234331	51.48096:1595 55.05508:6317 57.07071:5661 57.16213:1931 67.0551:9186 69.03442:1793 69.07059:14853 77.92101:1744 79.05485:5526 81.07059:17596 82.24407:1813 83.08612:7276 85.06539:2087 91.05463:7877 93.07034:25228 95.08016:3051 95.0859:32770 97.10162:2230 105.07021:19390 107.08589:30756 109.10151:29327 117.0697:5238 119.0857:53734 120.3264:1828 121.1013:28884 123.11674:8846 129.06966:2179 131.08574…
3'-Hydroxy-epsilon,epsilon-caroten-3-one	Carotenoids	567.42	C40H54O2	OTHWKRBAHPOBSP-DKLMTRRASA-N	50.6	567.41943:721599 568.42278:274539 569.42614:52085	52.02565:1682 53.37891:1538 53.87538:1461 55.05514:5356 57.07075:2987 66.71891:1796 67.05505:3978 68.2905:2049 69.034:1919 69.07069:6142 71.08636:2315 79.05479:4058 81.07042:11377 83.08641:3408 83.49599:1841 90.9775:2191 91.05458:3398 93.07041:15032 95.04973:2170 95.08598:10491 97.0653:2811 105.07018:17376 107.08577:13075 109.10144:12630 111.0805:3279 112.74642:2109 119.08577:21070 121.10144:2357…
Apo-14'-zeaxanthinal	Carotenoids	327.232	C22H30O2	BCNPTKKIVMTZFO-UWYNECTCSA-N	55	327.23178:846549 328.23513:248992 329.23849:67057	53.03948:5689 54.08177:1229 55.01873:3515 55.0551:9881 56.58899:1444 56.78624:1214 57.03439:2198 57.07059:7718 59.04987:2084 65.03933:1744 67.05507:17882 69.03424:1494 69.07064:7079 71.04958:1763 79.05493:11432 81.07056:12618 83.04999:1721 83.08628:2093 84.08807:1471 84.96019:3732 87.26014:1482 91.05474:22570 93.07033:26376 95.04957:19364 95.08601:15720 97.06509:4489 98.9846:32878 103.05462:2021 …
delta-Carotene-1,2-epoxide	Carotenoids	551.426	C40H56O	CGHSLDCVYVQRJG-URLQBFNESA-N	69.4	551.44342:721369 552.44677:294314 553.45013:161616	53.35678:1489 55.05504:2655 57.07062:8372 67.05476:2840 69.07044:4865 69.33401:1697 71.08601:6514 75.80035:1601 81.07022:6776 83.08598:5699 85.10141:3606 95.08579:9505 96.09475:1881 97.10162:2916 105.07002:2904 107.04918:6105 107.08614:3345 109.10124:7177 119.08507:3287 121.10104:4355 123.11665:6844 133.10072:2219 135.22325:2009 137.14198:1993 148.43752:2223 149.05876:3712 157.10143:2367 177.8274…
(3R,3'R,13-cis)-beta,beta-Carotene-3,3'-diol	Carotenoids	569.435	C40H56O2	JKQXZKUSFCKOGQ-QAYBQHTQSA-N	70.3	569.43494:1962300 570.43829:786924 571.44165:154382	54.67351:2202 55.05513:13287 57.07069:4777 67.05495:7819 69.03424:2366 69.07061:19010 71.04967:2315 71.08629:2417 74.32169:1996 77.82592:1829 79.05482:8679 81.0705:17130 83.08622:11132 85.06538:5556 85.10188:2821 91.05456:3548 93.07038:29947 95.04942:10087 95.08595:34417 97.10183:2821 99.04473:5606 105.07023:28187 107.08578:31085 109.06508:5469 109.10155:19750 111.08047:3009 111.11689:2781 119.08…
1-hydroxylycopene	Carotenoids	553.442	C40H58O	CNYVJTJLUKKCGM-RGGGOQHISA-N	62.5	553.44019:1016623 554.44354:414575 555.4469:96659	55.05497:10209 57.07076:5829 65.47887:1791 67.05496:5276 69.0706:28101 71.08633:3403 75.44165:1620 79.05479:5203 80.94769:1917 81.07053:26944 82.07388:1871 83.08611:8519 88.95972:1965 91.05446:4721 93.07031:27066 95.08603:38097 96.08968:1911 97.10161:4372 105.0703:30887 105.8024:2167 107.08588:28027 109.06477:2148 109.10157:24110 111.11662:1993 117.07069:2051 119.08573:53151 121.10143:41042 121.2…
Dehydro-beta-carotene	Carotenoids	533.415	C40H54	RRMHVWZOQSOJEK-VDISQYCASA-N	82.1	533.41693:1171298 534.42028:350833 535.42364:85558	55.05507:3717 57.0706:4183 67.05477:3027 69.07058:4495 71.08601:2119 77.59734:1747 78.81445:1529 81.07034:4840 83.08621:2608 95.08566:6690 97.10118:2990 109.10123:5494 121.10103:3129 135.11658:2458 149.13124:2844 165.88419:1980 199.16586:1855 202.78258:1941 203.02129:1937 225.91957:1818 336.07922:1783 407.97894:1855 532.46887:5527 533.41663:96642 533.48029:4668
(9Z)-beta,beta-Carotene	Carotenoids	535.431	C40H56	OENHQHLEOONYIE-BVZAMQQESA-N	64.6	535.42969:899573 536.43304:423385 537.4364:0	55.05511:6640 56.0356:1572 57.07071:7252 67.05508:9290 67.05824:1956 69.07062:20312 70.16026:1775 79.05483:6554 81.07055:26908 83.08605:6444 91.05443:3791 93.07041:20500 95.08604:35322 97.10188:2380 105.07036:21409 107.0495:19676 107.08593:24150 108.79649:1962 109.10163:19435 119.0857:36247 121.10134:38228 122.10455:2169 123.08031:2048 123.11697:21771 131.08551:5433 133.10106:26910 135.11684:5838…
Apo-10'-violaxanthal	Carotenoids	409.274	C27H36O3	QZOYIQGWDBXSHB-AFMCRXATSA-N	62.2	409.27362:481923 410.27697:144313 411.28033:43057	55.05513:5516 57.07095:1552 60.94172:1414 67.05499:4557 69.07059:2461 78.23692:1436 79.05476:5385 81.07048:5481 91.05476:5841 93.07041:8651 95.04952:7985 95.08591:4688 97.0646:1971 100.41253:1926 105.07032:17137 106.07372:1974 107.08581:5612 109.10184:3175 112.48135:1619 117.06999:3746 119.08578:12930 119.67727:1761 121.06488:4079 121.10133:3434 123.08033:3517 131.08542:5190 133.10088:3358 135.08…
(13Z)-Lycopene	Carotenoids	535.431	C40H56	OAIJSZIZWZSQBC-FZXCKFLSSA-N	81.6	535.43298:1697862 536.43633:607551 537.43969:89538	57.07066:6689 57.89927:1502 63.26175:1805 65.14313:1554 69.07046:2692 71.08625:5400 81.07043:2969 85.10157:2212 88.80965:1753 91.05804:3187 95.08626:2946 95.87992:1775 104.01312:2142 105.95123:1802 107.04944:23318 109.10145:4256 121.81064:1823 123.07915:1843 123.11674:2018 126.10954:2302 149.05965:8589 163.11111:3950 167.05496:4698 177.05438:6087 299.06168:7400 535.43353:103617
7,8-Dihydrolycopene	Carotenoids	537.447	C40H58	ATCICVFRSJQYDV-WFFXTUDTSA-N	84.8	537.4491:2118557 538.45245:724082 539.45581:117139	65.49146:1489 69.07062:2894 77.74381:1647 83.08629:3814 84.87323:1804 97.10171:2038 109.1013:4436 123.11686:2792 176.70897:2097 536.43896:2737 537.44891:126199
2,6-Cyclolycopene-1,5-diol	Carotenoids	571.451	C40H58O2	VDFVQEJGOSCZNZ-HNNISBQLSA-N	99.6	571.44647:82758 572.44982:59388 573.45318:34281
1,2-Epoxy-1,2,7,7',8,8',11,12-octahydro-psi,psi-carotene	Carotenoids	557.473	C40H62O	URWDEZYCMUWBPQ-YOWDSOSNSA-N	99.6	557.47717:124774 558.48052:87307 559.48388:42595
1'-hydroxy-gamma-carotene	Carotenoids	555.456	C40H58O	DROCAXVXABCPBS-UHFFFAOYSA-N	98.1	555.44617:259909 556.44952:44405 557.45288:0
3,6-Epoxy-5,5',6,6'-tetrahydro-b,b-carotene-3',5,5',6'-tetrol	Carotenoids	619.436	C40H58O5	VIOJJXRZEGPFSJ-DKLMTRRASA-N	100	619.43451:498266 620.43786:121047 621.44122:53687
6-Geranylgeranyl 8'-methyl 6,8'-diapocarotene-6,8'-dioate	Carotenoids	639.442	C43H60O4	KJAWBWQJDQHEDL-KQTSZGLPSA-N	99.7	639.43793:77278 640.44128:0 641.44464:96133
9,9'-Diapo-10,9'-retro-carotene-9,9'-dione	Carotenoids	271.169	C18H22O2	QZHDVYDCBCWFDS-VQWIOURXSA-N	100	271.16913:279109 272.17248:119486 273.17584:115068
beta-Carotene 5,6-epoxide	Carotenoids	553.44	C40H56O	RVCRIPILOFSMFG-WWSVUWEKSA-N	100	553.43951:246590 554.44286:85346 555.44622:0
beta-Carotinal	Carotenoids	415.301	C30H40O	DFMMVLFMMAQXHZ-IPIGPKAOSA-N	100	415.29913:981302 416.30248:278285 417.30584:0
beta-Zeacarotene	Carotenoids	539.461	C40H58	IDTBULZJFGAQSB-PEUOJFINSA-N	100	539.46063:70692 540.46398:65358 541.46734:0
zeta-Carotene epoxide	Carotenoids	557.472	C40H60O	WQKGZVZKMBRSEI-KSUSXTEYSA-N	99.9	557.46936:577050 558.47271:281359 559.47607:65236
Apo-12'-zeaxanthinal	Carotenoids	365.249	C25H34O2	PAUIQDPAEDELMC-HEZGKBSMSA-N	100	365.24704:267776 366.25039:78763 367.25375:85225
Apo-13-zeaxanthinone	Carotenoids	275.201	C18H26O2	JLNMEHQAHDSEEE-YSAUQHOWSA-N	100	275.20004:363330 276.20339:63061 277.20675:95698
Apo-14'-zeaxanthinal	Carotenoids	327.232	C22H30O2	BCNPTKKIVMTZFO-UWYNECTCSA-N	100	327.23169:933649 328.23504:433144 329.2384:42200
Apo-9-zeaxanthinone	Carotenoids	209.154	C13H20O2	HFRZSVYKDDZRQY-MVIFTORASA-N	100	209.15337:582230 210.15672:0 211.16008:1250708
gamma-tocotrienol	Tocopherols and tocotrienols	409.311	C28H42O2	FGYKUFVNYVMTAM-WAZJVIJMSA-N	61.7	409.31006:1150739 410.31341:289190 411.31677:42413	54.65321:1388 54.87871:1431 55.05505:12194 57.07069:16099 67.05498:6067 68.76628:1949 69.0706:78328 70.07414:2545 79.05483:3603 81.07054:11782 81.07466:1803 83.08614:15019 87.26686:1782 90.97695:2552 91.05486:2226 93.07032:6014 95.04949:1753 95.08597:10185 97.10144:3817 97.59724:1739 105.07003:4071 105.55502:1640 107.04325:1529 107.08615:10350 109.10143:9350 109.13961:1584 119.0853:3708 121.06441…
13'-Hydroxy-alpha-tocopherol	Tocopherols and tocotrienols	445.369	C29H50O3	URYLCCKXLNXSRS-XIRVVSDESA-N	62.3	445.3678:791389 446.37115:1217628 447.37451:466115	55.05515:10775 56.49113:1644 57.03432:3262 57.07072:32288 60.04584:1437 61.45875:1975 62.36663:1577 64.65804:1588 65.45389:1617 67.05499:4281 69.07064:17720 71.04986:8727 71.08629:21337 76.37325:1716 81.07053:10547 83.04985:1909 83.08598:11982 85.10162:10803 89.06012:1594 93.0702:4200 95.08608:12685 97.06526:3504 97.10149:7901 99.04433:2936 105.07015:2688 107.08577:6335 109.06519:14766 109.10155:…
alpha-Tocopherol acetate	Tocopherols and tocotrienols	471.384	C31H52O3	ZAKOWWREFLAJOT-UHFFFAOYSA-N	63.6	471.38315:709193 472.3865:277778 473.38986:41867	50.52835:1368 52.57351:1460 55.05493:3465 57.07069:6071 67.05508:2645 69.07061:9486 71.08611:7156 81.07033:7713 83.086:6363 85.10141:5749 86.50915:1629 86.92437:1524 93.07023:4016 95.08581:10951 97.06517:3207 97.10123:4719 105.06997:3971 107.08546:3964 109.06516:2738 109.10101:8278 111.11671:3581 113.49821:1900 119.0853:3277 121.06495:3012 121.10064:4255 123.07998:2313 123.11635:3289 131.08517:27…
d-Tocotrienol	Tocopherols and tocotrienols	397.31	C27H40O2	ODADKLYLWWCHNB-QRCIITMISA-N	45.7	397.34637:2049331 398.34972:683018 399.35308:69226	55.05506:15524 57.07067:19590 61.88586:1800 67.05481:12586 69.07053:20639 71.08625:16786 72.94817:1555 79.05478:10645 81.06599:3448 81.07044:47295 82.07392:1970 83.04965:9009 83.08601:12614 83.31436:1786 85.10162:5191 91.0545:4290 93.07014:17871 95.08022:2886 95.08591:41194 97.0652:18458 97.10154:14199 98.10493:2303 105.07041:9700 107.04967:2619 107.08575:23163 109.06486:6739 109.10154:17695 111.…
alpha-Tocopherol acetate	Tocopherols and tocotrienols	471.384	C31H52O3	ZAKOWWREFLAJOT-UHFFFAOYSA-N	100	471.38531:64971 472.38866:0 473.39202:0
alpha-Tocopherol succinate	Tocopherols and tocotrienols	531.404	C33H54O5	IELOKBJPULMYRW-UHFFFAOYSA-N	99.8	531.40125:63800 532.4046:0 533.40796:0
(R)-alpha-Tocotrienol	Tocopherols and tocotrienols	423.327	C29H44O2	RZFHLOLGZPDCHJ-AOOUSOOLSA-N	100	423.32547:3208636 424.32882:1089750 425.33218:169560
11'-Carboxy-alpha-tocotrienol	Tocopherols and tocotrienols	413.27	C26H38O4	LAVCYAUSHCEKED-KYVGBUAPSA-N	94.2	413.28696:411925 414.29031:63900 415.29367:21858
1'-Carboxy-gamma-tocotrienol	Tocopherols and tocotrienols	401.269	C25H36O4	QRIWRFHSVDRBRJ-LNRRRGPJSA-N	99.9	401.26614:7588924 402.26949:2005299 403.27285:376486
	#N/A
	#N/A
	#N/A
	#N/A
	#N/A
	#N/A
	#N/A
	#N/A
	#N/A
	#N/A
	#N/A
	#N/A
	#N/A
	#N/A
	#N/A
	#N/A
	#N/A
	#N/A
	#N/A
	#N/A
	#N/A
	#N/A
	#N/A
	#N/A
	#N/A
	#N/A
	#N/A
	#N/A
	#N/A
	#N/A
	#N/A
	#N/A
	#N/A
	#N/A
	#N/A
	#N/A
	#N/A
	#N/A
	#N/A
	#N/A
	#N/A
	#N/A
	#N/A
	#N/A
	#N/A
	#N/A
	#N/A
	#N/A
	#N/A
	#N/A
	#N/A
	#N/A
	#N/A
	#N/A
	#N/A
	#N/A
	#N/A
	#N/A
	#N/A
	#N/A
	#N/A
	#N/A
	#N/A
	#N/A
	#N/A
	#N/A
	#N/A
	#N/A
	#N/A
	#N/A
	#N/A
	#N/A
	#N/A
	#N/A
	#N/A
	#N/A
	#N/A
	#N/A
	#N/A
	#N/A
	#N/A
	#N/A
	#N/A
	#N/A
	#N/A
	#N/A
	#N/A
	#N/A
	#N/A
	#N/A
	#N/A
	#N/A
	#N/A
	#N/A
	#N/A
	#N/A
	#N/A
	#N/A
	#N/A
	#N/A
	#N/A
	#N/A
	#N/A
	#N/A
	#N/A
	#N/A
	#N/A
	#N/A
	#N/A
	#N/A
	#N/A
	#N/A
	#N/A
	#N/A
	#N/A
	#N/A
	#N/A
	#N/A
	#N/A
	#N/A
	#N/A
	#N/A
	#N/A
	#N/A
	#N/A
	#N/A
	#N/A
	#N/A
	#N/A
	#N/A
	#N/A
	#N/A
	#N/A
	#N/A
	#N/A
	#N/A
	#N/A
	#N/A
	#N/A
	#N/A
	#N/A
	#N/A
	#N/A
	#N/A
	#N/A
	#N/A
	#N/A
	#N/A
	#N/A
	#N/A
	#N/A
	#N/A
	#N/A
	#N/A
	#N/A
	#N/A
	#N/A
	#N/A
	#N/A
	#N/A
	#N/A
	#N/A
	#N/A
	#N/A
	#N/A
	#N/A
	#N/A
	#N/A
	#N/A
	#N/A
	#N/A
	#N/A
	#N/A
	#N/A
	#N/A
	#N/A
	#N/A
	#N/A
	#N/A
	#N/A
	#N/A
	#N/A
	#N/A
	#N/A
	#N/A
	#N/A
	#N/A
	#N/A
	#N/A
	#N/A
	#N/A
	#N/A
	#N/A
	#N/A
	#N/A
	#N/A
	#N/A
	#N/A
	#N/A
	#N/A
	#N/A
	#N/A
	#N/A
	#N/A
	#N/A
	#N/A
	#N/A
	#N/A
	#N/A
	#N/A
	#N/A
	#N/A
	#N/A
	#N/A
	#N/A
	#N/A
	#N/A
	#N/A
	#N/A
	#N/A
	#N/A
	#N/A
	#N/A
	#N/A
	#N/A
	#N/A
	#N/A
	#N/A
	#N/A
	#N/A
	#N/A
	#N/A
	#N/A
	#N/A
	#N/A
	#N/A
	#N/A
	#N/A
	#N/A
	#N/A
	#N/A
	#N/A
	#N/A
	#N/A
	#N/A
	#N/A
	#N/A
	#N/A
	#N/A
	#N/A
	#N/A
	#N/A
	#N/A
	#N/A
	#N/A
	#N/A
	#N/A
	#N/A
	#N/A
	#N/A
	#N/A
	#N/A
	#N/A
	#N/A
	#N/A
	#N/A
	#N/A
	#N/A
	#N/A
	#N/A
	#N/A
	#N/A
	#N/A
	#N/A
	#N/A
	#N/A
	#N/A
	#N/A
	#N/A
	#N/A
	#N/A
	#N/A
	#N/A
	#N/A
	#N/A
	#N/A
	#N/A
	#N/A
	#N/A
	#N/A
	#N/A
	#N/A
	#N/A
	#N/A
	#N/A
	#N/A
	#N/A
	#N/A
	#N/A
	#N/A
	#N/A
	#N/A
	#N/A
	#N/A
	#N/A
	#N/A
	#N/A
	#N/A
	#N/A
	#N/A
	#N/A
	#N/A
	#N/A
	#N/A
	#N/A
	#N/A
	#N/A
	#N/A
	#N/A
	#N/A
	#N/A
	#N/A
	#N/A
	#N/A
	#N/A
	#N/A
	#N/A
	#N/A
	#N/A
	#N/A
	#N/A
	#N/A
	#N/A
	#N/A
	#N/A
	#N/A
	#N/A
	#N/A
	#N/A
	#N/A
	#N/A
	#N/A
	#N/A
	#N/A
	#N/A
	#N/A
	#N/A
	#N/A
	#N/A
	#N/A
	#N/A
	#N/A
	#N/A
	#N/A
	#N/A
	#N/A
	#N/A
	#N/A
	#N/A
	#N/A
	#N/A
	#N/A
	#N/A
	#N/A
	#N/A
	#N/A
	#N/A
	#N/A
	#N/A
	#N/A
	#N/A
	#N/A
	#N/A
	#N/A
	#N/A
	#N/A
	#N/A
	#N/A
	#N/A
	#N/A
	#N/A
	#N/A
	#N/A
	#N/A
	#N/A
	#N/A
	#N/A
	#N/A
	#N/A
	#N/A
	#N/A
	#N/A
	#N/A
	#N/A
	#N/A
	#N/A
	#N/A
	#N/A
	#N/A
	#N/A
	#N/A
	#N/A
	#N/A
	#N/A
	#N/A
	#N/A
	#N/A
	#N/A
	#N/A
	#N/A
	#N/A
	#N/A
	#N/A
	#N/A
	#N/A
	#N/A
	#N/A
	#N/A
	#N/A
	#N/A
	#N/A
	#N/A
	#N/A
	#N/A
	#N/A
	#N/A
	#N/A
	#N/A
	#N/A
	#N/A
	#N/A
	#N/A
	#N/A
	#N/A
	#N/A
	#N/A
	#N/A
	#N/A
	#N/A
	#N/A
	#N/A
	#N/A
	#N/A
	#N/A
	#N/A
	#N/A
	#N/A
	#N/A
	#N/A
	#N/A
	#N/A
	#N/A
	#N/A
	#N/A
	#N/A
	#N/A
	#N/A
	#N/A
	#N/A
	#N/A
	#N/A
	#N/A
	#N/A
	#N/A
	#N/A
	#N/A
	#N/A
	#N/A
	#N/A
	#N/A
	#N/A
	#N/A
	#N/A
	#N/A
	#N/A
	#N/A
	#N/A
	#N/A
	#N/A
	#N/A
	#N/A
	#N/A
	#N/A
	#N/A
	#N/A
	#N/A
	#N/A
	#N/A
	#N/A
	#N/A
	#N/A
	#N/A
	#N/A
	#N/A
	#N/A
	#N/A
	#N/A
	#N/A
	#N/A
	#N/A
	#N/A
	#N/A
	#N/A
	#N/A
	#N/A
	#N/A
	#N/A
	#N/A
	#N/A
	#N/A
	#N/A
	#N/A
	#N/A
	#N/A
	#N/A
	#N/A
	#N/A
	#N/A
	#N/A
	#N/A
	#N/A
	#N/A
	#N/A
	#N/A
	#N/A
	#N/A
	#N/A
	#N/A
	#N/A
	#N/A
	#N/A
	#N/A
	#N/A
	#N/A
	#N/A
	#N/A
	#N/A
	#N/A
	#N/A
	#N/A
	#N/A
	#N/A
	#N/A
	#N/A
	#N/A
	#N/A
	#N/A
	#N/A
	#N/A
	#N/A
	#N/A
	#N/A
	#N/A
	#N/A
	#N/A
	#N/A
	#N/A
	#N/A
	#N/A
	#N/A
	#N/A
	#N/A
	#N/A
	#N/A
	#N/A
	#N/A
	#N/A
	#N/A
	#N/A
	#N/A
	#N/A
	#N/A
	#N/A
	#N/A
	#N/A
	#N/A
	#N/A
	#N/A
	#N/A
	#N/A
	#N/A
	#N/A
	#N/A
	#N/A
	#N/A
	#N/A
	#N/A
	#N/A
	#N/A
	#N/A
	#N/A
	#N/A
	#N/A
	#N/A
	#N/A
	#N/A
	#N/A
	#N/A
	#N/A
	#N/A
	#N/A
	#N/A
	#N/A
	#N/A
	#N/A
	#N/A
	#N/A
	#N/A
	#N/A
	#N/A
	#N/A
	#N/A
	#N/A
	#N/A
	#N/A
	#N/A
	#N/A
	#N/A
	#N/A
	#N/A
	#N/A
	#N/A
	#N/A
	#N/A
	#N/A
	#N/A
	#N/A
	#N/A
	#N/A
	#N/A
	#N/A
	#N/A
	#N/A
	#N/A
	#N/A
	#N/A
	#N/A
	#N/A
	#N/A
	#N/A
	#N/A
	#N/A
	#N/A
	#N/A
	#N/A
	#N/A
	#N/A
	#N/A
	#N/A
	#N/A
	#N/A
	#N/A
	#N/A
	#N/A
	#N/A
	#N/A
	#N/A
	#N/A
	#N/A
	#N/A
	#N/A
	#N/A
	#N/A
	#N/A
	#N/A
	#N/A
	#N/A
	#N/A
	#N/A
	#N/A
	#N/A
	#N/A
	#N/A
	#N/A
	#N/A
	#N/A
	#N/A
	#N/A
	#N/A
	#N/A
	#N/A
	#N/A
	#N/A
	#N/A
	#N/A
	#N/A
	#N/A
	#N/A
	#N/A
	#N/A
	#N/A
	#N/A
	#N/A
	#N/A
	#N/A
	#N/A
	#N/A
	#N/A
	#N/A
	#N/A
	#N/A
	#N/A
	#N/A
	#N/A
	#N/A
	#N/A
	#N/A
	#N/A
	#N/A
	#N/A
	#N/A
	#N/A
	#N/A
	#N/A
	#N/A
	#N/A
	#N/A
	#N/A
	#N/A
	#N/A
	#N/A
	#N/A
	#N/A
	#N/A
	#N/A
	#N/A
	#N/A
	#N/A
	#N/A
	#N/A
	#N/A
	#N/A
	#N/A
	#N/A
	#N/A
	#N/A
	#N/A
	#N/A
	#N/A
	#N/A
	#N/A
	#N/A
	#N/A
	#N/A
	#N/A
	#N/A
	#N/A
	#N/A
	#N/A
	#N/A
	#N/A
	#N/A
	#N/A
	#N/A
	#N/A
	#N/A
	#N/A
	#N/A
	#N/A
	#N/A
	#N/A
	#N/A
	#N/A
	#N/A
	#N/A
	#N/A
	#N/A
	#N/A
	#N/A
	#N/A
	#N/A
	#N/A
	#N/A
	#N/A
	#N/A
	#N/A
	#N/A
	#N/A
	#N/A
	#N/A
	#N/A
	#N/A
	#N/A
	#N/A
	#N/A
	#N/A
	#N/A
	#N/A
	#N/A
	#N/A
	#N/A
	#N/A
	#N/A
	#N/A
	#N/A
	#N/A
	#N/A
	#N/A
	#N/A
	#N/A
	#N/A
	#N/A
	#N/A
	#N/A
	#N/A
	#N/A
	#N/A
	#N/A
	#N/A
	#N/A
	#N/A
	#N/A
	#N/A
	#N/A
	#N/A
	#N/A
	#N/A
	#N/A
	#N/A
	#N/A
	#N/A
	#N/A
	#N/A
	#N/A
	#N/A
	#N/A
	#N/A
	#N/A
	#N/A
	#N/A
	#N/A
	#N/A
	#N/A
	#N/A
	#N/A
	#N/A
	#N/A
	#N/A
	#N/A
	#N/A
	#N/A
	#N/A
	#N/A
	#N/A
	#N/A
	#N/A
	#N/A
	#N/A
	#N/A
	#N/A
	#N/A
	#N/A
	#N/A
	#N/A
	#N/A
	#N/A
	#N/A
	#N/A
	#N/A
	#N/A
	#N/A
	#N/A
	#N/A
	#N/A
	#N/A
	#N/A
	#N/A
	#N/A
	#N/A
	#N/A
	#N/A
	#N/A
	#N/A
	#N/A
	#N/A
	#N/A
	#N/A
	#N/A
	#N/A
	#N/A
	#N/A
	#N/A
	#N/A
	#N/A
	#N/A
	#N/A
	#N/A
	#N/A
	#N/A
	#N/A
	#N/A
	#N/A
	#N/A
	#N/A
	#N/A
	#N/A
	#N/A
	#N/A
	#N/A
	#N/A
	#N/A
	#N/A
	#N/A
	#N/A
	#N/A
	#N/A
	#N/A
	#N/A
	#N/A
	#N/A
	#N/A
	#N/A
	#N/A
	#N/A
	#N/A
	#N/A
	#N/A
	#N/A
	#N/A
	#N/A
	#N/A
	#N/A
	#N/A
	#N/A
	#N/A
	#N/A
	#N/A
	#N/A
	#N/A
	#N/A
	#N/A
	#N/A
	#N/A
	#N/A
	#N/A
	#N/A
	#N/A
	#N/A
	#N/A
	#N/A
	#N/A
	#N/A
	#N/A
	#N/A
	#N/A
	#N/A
	#N/A
	#N/A
	#N/A
	#N/A
	#N/A
	#N/A
	#N/A
	#N/A
	#N/A
	#N/A
	#N/A
	#N/A
	#N/A
	#N/A
	#N/A
	#N/A
	#N/A
	#N/A
	#N/A
	#N/A
	#N/A
	#N/A
	#N/A
	#N/A
	#N/A
	#N/A
	#N/A
	#N/A
	#N/A
	#N/A
	#N/A
	#N/A
	#N/A
	#N/A
	#N/A
	#N/A
	#N/A
	#N/A
	#N/A
	#N/A
	#N/A
	#N/A
	#N/A
	#N/A
	#N/A
	#N/A
	#N/A
	#N/A
	#N/A
	#N/A
	#N/A
	#N/A
	#N/A
	#N/A
	#N/A
	#N/A
	#N/A
	#N/A
	#N/A
	#N/A
	#N/A
	#N/A
	#N/A
	#N/A
	#N/A
	#N/A
	#N/A
	#N/A
	#N/A
	#N/A
	#N/A
	#N/A
	#N/A
	#N/A
	#N/A
	#N/A
	#N/A
	#N/A
	#N/A
	#N/A
	#N/A
	#N/A
	#N/A
	#N/A
	#N/A
	#N/A
	#N/A
	#N/A
	#N/A
	#N/A
	#N/A
	#N/A
	#N/A
	#N/A
	#N/A
	#N/A
	#N/A
	#N/A
	#N/A
	#N/A
	#N/A
	#N/A
	#N/A
	#N/A
	#N/A
	#N/A
	#N/A
	#N/A
	#N/A
	#N/A
	#N/A
	#N/A
	#N/A
	#N/A
	#N/A
	#N/A
	#N/A
	#N/A
	#N/A
	#N/A
	#N/A
	#N/A
	#N/A
	#N/A
	#N/A
	#N/A
	#N/A
	#N/A
	#N/A
	#N/A
	#N/A
	#N/A
	#N/A
	#N/A
	#N/A
	#N/A
	#N/A
	#N/A
	#N/A
	#N/A
	#N/A
	#N/A
	#N/A
	#N/A
	#N/A
	#N/A
	#N/A
	#N/A
	#N/A
	#N/A
	#N/A
	#N/A
	#N/A
	#N/A
	#N/A
	#N/A
	#N/A
	#N/A
	#N/A
	#N/A
	#N/A
	#N/A
	#N/A
	#N/A
	#N/A
	#N/A
	#N/A
	#N/A
	#N/A
	#N/A
	#N/A
	#N/A
	#N/A
	#N/A
	#N/A
	#N/A
	#N/A
	#N/A
	#N/A
	#N/A
	#N/A
	#N/A
	#N/A
	#N/A
	#N/A
	#N/A
	#N/A
	#N/A
	#N/A
	#N/A
	#N/A
	#N/A
	#N/A
	#N/A
	#N/A
	#N/A
	#N/A
	#N/A
	#N/A
	#N/A
	#N/A
	#N/A
	#N/A
	#N/A
	#N/A
	#N/A
	#N/A
	#N/A
	#N/A
	#N/A
	#N/A
	#N/A
	#N/A
	#N/A
	#N/A
	#N/A
	#N/A
	#N/A
	#N/A
	#N/A
	#N/A
	#N/A
	#N/A
	#N/A
	#N/A
	#N/A
	#N/A
	#N/A
	#N/A
	#N/A
	#N/A
	#N/A
	#N/A
	#N/A
	#N/A
	#N/A
	#N/A
	#N/A
	#N/A
	#N/A
	#N/A
	#N/A
	#N/A
	#N/A
	#N/A
	#N/A
	#N/A
	#N/A
	#N/A
	#N/A
	#N/A
	#N/A
	#N/A
	#N/A
	#N/A
	#N/A
	#N/A
	#N/A
	#N/A
	#N/A
	#N/A
	#N/A
	#N/A
	#N/A
	#N/A
	#N/A
	#N/A
	#N/A
	#N/A
	#N/A
	#N/A
	#N/A
	#N/A
	#N/A
	#N/A
	#N/A
	#N/A
	#N/A
	#N/A
	#N/A
	#N/A
	#N/A
	#N/A
	#N/A
	#N/A
	#N/A
	#N/A
	#N/A
	#N/A
	#N/A
	#N/A
	#N/A
	#N/A
	#N/A
	#N/A
	#N/A
	#N/A
	#N/A
	#N/A
	#N/A
	#N/A
	#N/A
	#N/A
	#N/A
	#N/A
	#N/A
	#N/A
	#N/A
	#N/A
	#N/A
	#N/A
	#N/A
	#N/A
	#N/A
	#N/A
	#N/A
	#N/A
	#N/A
	#N/A
	#N/A
	#N/A
	#N/A
	#N/A
	#N/A
	#N/A
	#N/A
	#N/A
	#N/A
	#N/A
	#N/A
	#N/A
	#N/A
	#N/A
	#N/A
	#N/A
	#N/A
	#N/A
	#N/A
	#N/A
	#N/A
	#N/A
	#N/A
	#N/A
	#N/A
	#N/A
	#N/A
	#N/A
	#N/A
	#N/A
	#N/A
	#N/A
	#N/A
	#N/A
	#N/A
	#N/A
	#N/A
	#N/A
	#N/A
	#N/A
	#N/A
	#N/A
	#N/A
	#N/A
	#N/A
	#N/A
	#N/A
	#N/A
	#N/A
	#N/A
	#N/A
	#N/A
	#N/A
	#N/A
	#N/A
	#N/A
	#N/A
	#N/A
	#N/A
	#N/A
	#N/A
	#N/A
	#N/A
	#N/A
	#N/A
	#N/A
	#N/A
	#N/A
	#N/A
	#N/A
	#N/A
	#N/A
	#N/A
	#N/A
	#N/A
	#N/A
	#N/A
	#N/A
	#N/A
	#N/A
	#N/A
	#N/A
	#N/A
	#N/A
	#N/A
	#N/A
	#N/A
	#N/A
	#N/A
	#N/A
	#N/A
	#N/A
	#N/A
	#N/A
	#N/A
	#N/A
	#N/A
	#N/A
	#N/A
	#N/A
	#N/A
	#N/A
	#N/A
	#N/A
	#N/A
	#N/A
	#N/A
	#N/A
	#N/A
	#N/A
	#N/A
	#N/A
	#N/A
	#N/A
	#N/A
	#N/A
	#N/A
	#N/A
	#N/A
	#N/A
	#N/A
	#N/A
	#N/A
	#N/A
	#N/A
	#N/A
	#N/A
	#N/A
	#N/A
	#N/A
	#N/A
	#N/A
	#N/A
	#N/A
	#N/A
	#N/A
	#N/A
	#N/A
	#N/A
	#N/A
	#N/A
	#N/A
	#N/A
	#N/A
	#N/A
	#N/A
	#N/A
	#N/A
	#N/A
	#N/A
	#N/A
	#N/A
	#N/A
	#N/A
	#N/A
	#N/A
	#N/A
	#N/A
	#N/A
	#N/A
	#N/A
	#N/A
	#N/A
	#N/A
	#N/A
	#N/A
	#N/A
	#N/A
	#N/A
	#N/A
	#N/A
	#N/A
	#N/A
	#N/A
	#N/A
	#N/A
	#N/A
	#N/A
	#N/A
	#N/A
	#N/A
	#N/A
	#N/A
	#N/A
	#N/A
	#N/A
	#N/A
	#N/A
	#N/A
	#N/A
	#N/A
	#N/A
	#N/A
	#N/A
	#N/A
	#N/A
	#N/A
	#N/A
	#N/A
	#N/A
	#N/A
	#N/A
	#N/A
	#N/A
	#N/A
	#N/A
	#N/A
	#N/A
	#N/A
	#N/A
	#N/A
	#N/A
	#N/A
	#N/A
	#N/A
	#N/A
	#N/A
	#N/A
	#N/A
	#N/A
	#N/A
	#N/A
	#N/A
	#N/A
	#N/A
	#N/A
	#N/A
	#N/A
	#N/A
	#N/A
	#N/A
	#N/A
	#N/A
	#N/A
	#N/A
	#N/A
	#N/A
	#N/A
	#N/A
	#N/A
	#N/A
	#N/A
	#N/A
	#N/A
	#N/A
	#N/A
	#N/A
	#N/A
	#N/A
	#N/A
	#N/A
	#N/A
	#N/A
	#N/A
	#N/A
	#N/A
	#N/A
	#N/A
	#N/A
	#N/A
	#N/A
	#N/A
	#N/A
	#N/A
	#N/A
	#N/A
	#N/A
	#N/A
	#N/A
	#N/A
	#N/A
	#N/A
	#N/A
	#N/A
	#N/A
	#N/A
	#N/A
	#N/A
	#N/A
	#N/A
	#N/A
	#N/A
	#N/A
	#N/A
	#N/A
	#N/A
	#N/A
	#N/A
	#N/A
	#N/A
	#N/A
	#N/A
	#N/A
	#N/A
	#N/A
	#N/A
	#N/A
	#N/A
	#N/A
	#N/A
	#N/A
	#N/A
	#N/A
	#N/A
	#N/A
	#N/A
	#N/A
	#N/A
	#N/A
	#N/A
	#N/A
	#N/A
	#N/A
	#N/A
	#N/A
	#N/A
	#N/A
	#N/A
	#N/A
	#N/A
	#N/A
	#N/A
	#N/A
	#N/A
	#N/A
	#N/A
	#N/A
	#N/A
	#N/A
	#N/A
	#N/A
	#N/A
	#N/A
	#N/A
	#N/A
	#N/A
	#N/A
	#N/A
	#N/A
	#N/A
	#N/A
	#N/A
	#N/A
	#N/A
	#N/A
	#N/A
	#N/A
	#N/A
	#N/A
	#N/A
	#N/A
	#N/A
	#N/A
	#N/A
	#N/A
	#N/A
	#N/A
	#N/A
	#N/A
	#N/A
	#N/A
	#N/A
	#N/A
	#N/A
	#N/A
	#N/A
	#N/A
[truncated: 20,953 more rows]

## Sheet: d) MSMS confirmation
Metabolite name	MS/MS spectrum	QC-avg	QC_rep1	QC_rep2	QC_rep3	QC_rep4	QC_rep5	QC_rep6	QC_rep7	QC_rep8
10'-Apo-beta-caroten-10'-al	51.31118:23440 57.13441:22579 60.19321:26439 61.84295:27140 65.60812:27897 72.79931:27851 112.65331:28016 233.01154:31513 375.20407:54219 375.25046:712407	372180000	319939296	330818528	388419712	386479904	388712032	385853952	387944640	389271936
Quercetin 3-O-rhamnodiglucoside	79.76093:13793 80.26502:19193 82.71648:13978 101.00459:14866 119.04919:18859 127.03922:32109 145.02792:43826 147.04376:1460293 165.05415:28229 177.05431:868800 219.06438:35316 222.62927:15783 263.25522:14755 265.35843:14625 283.05893:33459 291.08411:23099 295.06094:32766 307.06082:51070 309.09668:184097 313.07132:102234 325.07089:80163 337.07068:153385 339.10687:74321 341.45242:15804 343.08087:81…	242772440	160432256	125101776	296560704	297794720	293365376	287035104	277658368	204231216
Quercetin 7,4'-O-diglucoside	79.34859:21419 85.02888:25000 103.0393:32998 106.52341:20583 138.95845:22323 192.38167:19457 313.06973:32283 324.06177:28409 325.0704:336005 337.06995:248467 343.08499:31237 352.0943:24503 353.06509:31222 355.08093:969045 365.10211:48621 367.08118:581099 377.10123:48060 379.08072:351768 381.09906:83064 385.09174:264108 391.08179:131522 393.09875:40097 395.1134:100125 397.09158:31896 403.0817:5091…	192750426	151965680	161630272	184036240	180137936	182902720	185322608	208772432	287235520
Methyl 3-(methylthio)butanoate	53.00359:7249 55.93516:10090 62.9119:8133 68.9977:929702 87.00803:26776 109.91228:7600 129.01833:13351	1.54221e+08	135578832	157712992	159118161	156712816	153326864	157116832	159215232	154984576
(2R)-Naringenin 6,8-di-C-glucoside	51.27631:12147 55.45885:10451 56.79135:17752 57.03439:14496 67.85556:13524 72.21817:15300 80.52517:13072 85.02885:47784 86.9481:12068 99.65973:12549 103.03922:15610 109.54909:14533 121.0287:26146 124.87614:13807 151.60771:13600 276.92838:14479 283.05972:19484 294.05313:19690 295.0596:292764 307.05942:227865 309.07556:17365 313.07086:38363 321.07632:27366 323.05453:33210 325.07022:770303 333.07742…	150299914	106937680	119592976	134172032	137225200	149483520	158039856	158341872	238606176
Isovitexin 2''-(6'''-(E)-p-coumaroylglucoside)	57.13153:10775 61.37539:9882 68.9649:11796 69.0341:13937 95.77907:11527 97.90768:12780 119.04897:17986 121.47836:13691 127.0388:36409 147.04381:1761950 165.05455:15379 283.05966:50029 291.08569:39592 295.05911:66247 307.05988:117181 309.09619:208138 313.07074:114505 325.06989:119272 337.0705:231520 349.06882:42226 355.0806:106635 361.07205:68242 376.10953:14686 379.08087:196685 385.07202:18870 39…	132370717	117307352	127757312	131536408	117666072	144854880	135403824	144327968	140111920
Isoorientin 2''-[p-coumaroyl-(->6)-glucoside]	55.73929:4207 56.8492:4365 58.43359:4557 66.05048:4057 67.94659:4809 68.97509:4482 69.03421:5889 76.45918:4297 79.32785:4268 84.76439:4685 119.04929:10107 127.03868:13567 137.21008:5071 140.71809:4627 147.04391:611244 163.03882:241653 165.05484:7634 168.81938:5625 181.04907:9220 187.03873:6620 202.50465:5997 281.42221:4975 283.06036:11702 291.08682:7101 295.06006:12319 299.05518:17359 307.06058:2…	7.4211e+07	55598156	62723832	66613928	61551360	71928896	74964440	119058240	81249320
(E)-S-1-Propenyl thiosulfate	55.93516:120415 69.07778:7600 72.93779:772908 90.94283:13722 90.94816:149104 93.19373:8951 98.98459:68301 108.9588:11124 113.96374:17918 118.10627:9475 126.68929:9482	72188862	47858388	53914212	212351211	212116512	9859461	11252546	12774112	17384454
S-2-Propenyl propanethioate	50.01595:21324 51.02377:124293 53.03941:52440 53.09357:2772 55.01867:2783 55.93518:178218 56.93562:6933 56.96558:111227 57.93559:83192 57.99418:2548 60.04522:3512 67.93553:6400 71.94118:2795 72.93776:392222 73.01611:2804 73.93819:14156 74.93823:3581 75.02312:3054 75.49661:8558 76.51565:5079 77.03917:34431 78.80356:3225 81.0338:5121 84.50187:7116 87.00438:13539 90.94813:105543 95.04948:66119 99.94…	5.94197e+07	44824721	51873112	61957492	57485188	61171114	65243916	65116356	67685456
Quercetin 3-glucosyl-(1->2)-galactoside 7-glucoside	57.20019:3399 62.85714:3168 63.19641:3224 80.43947:3376 88.52126:3894 115.85604:3447 118.69337:3722 127.03916:6050 145.02811:17448 163.03873:90027 163.05139:7160 175.07558:4834 177.05444:479583 190.41299:4653 219.0652:14273 230.07663:4209 299.05569:11145 308.54529:3774 311.05475:12616 321.09857:7996 323.05225:17065 325.09131:12331 329.06564:37032 337.06985:9569 339.10828:40117 341.06595:13158 343…	5.69204e+07	67274168	53758272	70461704	69963560	49753216	48537716	49269476	46344764
Chalcone	50.01587:4721 51.0238:6207 52.03163:4195 53.00303:5299 53.03941:12579 55.01869:3234 55.05499:4530 60.89714:3041 63.02373:18814 64.63695:3027 65.03934:123043 66.04718:7434 67.05493:8752 75.02351:9569 76.03143:38887 77.03912:5367 78.04687:13285 79.05479:26781 81.03414:6560 81.0704:10382 89.03906:78252 90.04681:17783 91.04903:6689 91.05467:129527 93.03381:14701 94.04176:3683 95.04963:12102 101.0392:…	5.2066e+07	42059824	46454324	55776328	50871152	51536084	55098804	60607864	54123536
Caffeic acid ethyl ester	53.00309:3257 53.03941:17097 55.01865:5981 55.05501:5002 55.10501:1582 56.96555:14066 58.58217:1768 59.93104:2015 63.02361:15761 65.03938:9504 67.05494:9907 67.93545:1794 71.04971:2010 71.95245:4139 79.05481:39302 81.07055:12031 82.25961:1543 84.96039:15815 89.03904:218261 90.53224:1782 91.05466:19630 93.07018:4857 94.59585:1801 95.04961:15453 97.1239:1622 102.97072:3152 105.04498:8839 105.07008:…	3.96667e+07	8511343	63290376	11507996	72086256	29138178	13218612	62579576	57001424
[7]-Gingerol	53.03936:7829 55.01862:31195 55.05502:35161 56.55021:4844 57.03431:68529 57.07072:5254 59.74502:4400 63.87704:4529 67.0549:60697 69.03406:6536 69.07053:12007 79.05485:55920 81.03403:5906 81.06652:5603 81.0705:50579 83.04969:38794 83.08589:9872 85.0291:4610 85.06539:26429 91.05466:33317 93.07034:32393 95.04951:34875 95.08597:13716 99.04408:7186 105.07006:17846 107.04932:13716 107.08577:18496 109.0…	3.54119e+07	8225284	10265974	10599811	25459690	14991519	19362078	67640184	126750768
Epigallocatechin 3-(4-methylgallate)	73.45552:1675 77.48376:1517 79.24534:1688 86.09672:2556 89.03881:1739 89.23921:1765 91.05453:5512 95.04903:1852 119.04929:13533 130.04135:2521 133.02811:12048 135.04396:4223 137.05946:21104 145.02811:14762 146.03607:2288 147.04378:8481 148.05196:3188 149.05901:2808 151.0388:45517 151.05013:5630 161.02307:14849 162.03056:3516 163.03853:6969 164.04646:3822 173.02324:17035 175.03909:15216 176.04657:…	2.8428e+07	16195123	4826394	14553093	36545464	37749920	37605472	44875972	35072564
Gallocatechin 3-gallate	68.6509:1475 69.14051:1936 70.06578:2942 81.58077:1666 86.09692:3365 91.0137:1585 105.03315:3289 107.04956:2775 109.02838:8649 120.39507:1854 123.04405:49164 124.91581:1833 133.02831:25146 134.03603:18069 135.04411:13238 137.02341:3157 145.02843:13299 147.04372:3626 149.02315:4101 150.03096:7354 151.0383:2235 159.04387:2368 161.02315:16649 162.0305:6789 163.03874:130498 165.06973:3958 173.0231:11…	2.11864e+07	15454038	18108782	21052862	22871340	23272110	24096274	20490034	24145522
Avenanthramide 2f	51.16817:2121 53.4284:1771 56.96558:8674 66.57221:2278 69.29133:1901 89.03904:10068 97.03699:1841 100.69822:2128 101.93022:1981 104.80392:2000 105.97562:2128 117.03363:14838 128.9848:2281 145.02838:16975 149.05994:3748 177.05466:10236 204.16182:2078 287.04266:2295	2.0815e+07	19297932	15817561	24348422	23724996	4031428	24874334	26753956	27671594
(3R,3'R,13-cis)-beta,beta-Carotene-3,3'-diol	54.67351:2202 55.05513:13287 57.07069:4777 67.05495:7819 69.03424:2366 69.07061:19010 71.04967:2315 71.08629:2417 74.32169:1996 77.82592:1829 79.05482:8679 81.0705:17130 83.08622:11132 85.06538:5556 85.10188:2821 91.05456:3548 93.07038:29947 95.04942:10087 95.08595:34417 97.10183:2821 99.04473:5606 105.07023:28187 107.08578:31085 109.06508:5469 109.10155:19750 111.08047:3009 111.11689:2781 119.08…	1.69488e+07	14673695	14766473	16461908	16845610	18067692	17904992	18190888	18678976
7,8-Dihydrolycopene	65.49146:1489 69.07062:2894 77.74381:1647 83.08629:3814 84.87323:1804 97.10171:2038 109.1013:4436 123.11686:2792 176.70897:2097 536.43896:2737 537.44891:126199	1.59717e+07	14169726	14662261	16561656	16473547	16256653	16668739	16778046	16202766
Lycoxanthin	51.48096:1595 55.05508:6317 57.07071:5661 57.16213:1931 67.0551:9186 69.03442:1793 69.07059:14853 77.92101:1744 79.05485:5526 81.07059:17596 82.24407:1813 83.08612:7276 85.06539:2087 91.05463:7877 93.07034:25228 95.08016:3051 95.0859:32770 97.10162:2230 105.07021:19390 107.08589:30756 109.10151:29327 117.0697:5238 119.0857:53734 120.3264:1828 121.1013:28884 123.11674:8846 129.06966:2179 131.08574…	15830010	15138130	15468491	16083326	15880274	16038184	16009549	16133360	15888766
(13Z)-Lycopene	57.07066:6689 57.89927:1502 63.26175:1805 65.14313:1554 69.07046:2692 71.08625:5400 81.07043:2969 85.10157:2212 88.80965:1753 91.05804:3187 95.08626:2946 95.87992:1775 104.01312:2142 105.95123:1802 107.04944:23318 109.10145:4256 121.81064:1823 123.07915:1843 123.11674:2018 126.10954:2302 149.05965:8589 163.11111:3950 167.05496:4698 177.05438:6087 299.06168:7400 535.43353:103617	1.56341e+07	828271	1564448	20817772	20081302	21123254	20140266	20281972	20235684
2-Methyl-3-(methylthio)furan	53.00296:2336 53.03944:6850 53.93993:1315 54.03459:2019 55.01876:834 56.05014:1124 56.96557:4282 59.32681:823 67.93544:2247 68.94312:831 81.03451:888 84.87669:911 127.05009:1350	1.46909e+07	17534646	23353948	4849416	8381529	13389685	13297958	21773258	14947117
d-Tocotrienol	55.05506:15524 57.07067:19590 61.88586:1800 67.05481:12586 69.07053:20639 71.08625:16786 72.94817:1555 79.05478:10645 81.06599:3448 81.07044:47295 82.07392:1970 83.04965:9009 83.08601:12614 83.31436:1786 85.10162:5191 91.0545:4290 93.07014:17871 95.08022:2886 95.08591:41194 97.0652:18458 97.10154:14199 98.10493:2303 105.07041:9700 107.04967:2619 107.08575:23163 109.06486:6739 109.10154:17695 111.…	13911675	597756	1676136	18800736	17956934	18304910	17965570	18102130	17889228
1-hydroxylycopene	55.05497:10209 57.07076:5829 65.47887:1791 67.05496:5276 69.0706:28101 71.08633:3403 75.44165:1620 79.05479:5203 80.94769:1917 81.07053:26944 82.07388:1871 83.08611:8519 88.95972:1965 91.05446:4721 93.07031:27066 95.08603:38097 96.08968:1911 97.10161:4372 105.0703:30887 105.8024:2167 107.08588:28027 109.06477:2148 109.10157:24110 111.11662:1993 117.07069:2051 119.08573:53151 121.10143:41042 121.2…	1.32309e+07	17615378	14317707	6570052	17691284	12763837	11424635	12742510	12722148
Kaempferol 3-[4''-(p-coumaroylglucosyl)rhamnoside]	52.82447:1319 70.0657:3037 72.0815:1569 78.59717:1326 79.21872:1251 80.87483:1734 86.09671:4892 127.03793:2052 147.04393:185738 165.0537:1840 196.60706:1711 283.05936:4453 291.08508:2395 295.06027:7273 307.05862:11697 309.09662:12812 313.0701:10506 325.06967:11468 337.06998:21790 349.06976:4327 355.08167:8561 361.07101:2556 367.07928:3362 375.08646:2120 379.07974:20985 391.08185:6388 403.08069:11…	1.13873e+07	5118508	11355003	12219637	12468750	11468752	12091914	13355651	13020239
Dehydro-beta-carotene	55.05507:3717 57.0706:4183 67.05477:3027 69.07058:4495 71.08601:2119 77.59734:1747 78.81445:1529 81.07034:4840 83.08621:2608 95.08566:6690 97.10118:2990 109.10123:5494 121.10103:3129 135.11658:2458 149.13124:2844 165.88419:1980 199.16586:1855 202.78258:1941 203.02129:1937 225.91957:1818 336.07922:1783 407.97894:1855 532.46887:5527 533.41663:96642 533.48029:4668	1.02645e+07	1148641	5274046	12972571	12585928	13046552	12234740	12423309	12430538
Psoralen	50.01593:1943 50.56259:1708 51.0237:8141 53.00299:8608 54.35055:1501 55.05492:4120 55.93515:3813 55.98362:1505 56.96557:6589 57.07061:3022 58.06582:22139 62.19515:2029 62.2082:1828 67.0548:4435 68.99768:14904 71.01333:35470 72.93771:5794 75.42116:2009 79.0547:3992 81.0703:7351 84.08121:8320 84.96013:3490 90.94781:2153 97.02863:33331 112.07551:4876 123.11664:2702 141.01733:3007 179.31328:2114 185.…	9.50275e+06	4268518	20646690	10510878	6560962	4395431	7191690	4702485	17745348
Chrysoeriol	56.44491:704 56.96567:2088 63.95443:840 67.01852:1757 67.05495:1303 68.99793:798 69.07061:1397 77.27307:1057 84.04514:1976 86.09713:1266 98.9754:943 137.05991:1737 153.01791:12173 168.46898:928 171.02832:1815 229.04906:15872 257.04379:5592 258.05182:137453 286.04675:43080 286.07956:1502 301.07019:56881	9318813	7293184	7795678	9521617	10253673	9768086	10253348	9795690	9869228
2-Methyl-3-thiophenethiol	54.03456:4862 55.02985:43873 55.93251:5923 55.93515:93455 56.05025:13034 58.06581:6195 59.11949:2152 61.32697:2349 66.36407:2419 66.47246:2223 68.99779:16282 71.92988:12049 81.93456:2585 85.07635:4577 93.24464:2982 103.69688:2477 111.09158:3900 114.40426:3326 129.06566:6612 129.10194:6511	8.9001e+06	4676386	29119618	5897146	3618522	4578533	8723271	8173116	6414236
Apo-14'-zeaxanthinal	53.03948:5689 54.08177:1229 55.01873:3515 55.0551:9881 56.58899:1444 56.78624:1214 57.03439:2198 57.07059:7718 59.04987:2084 65.03933:1744 67.05507:17882 69.03424:1494 69.07064:7079 71.04958:1763 79.05493:11432 81.07056:12618 83.04999:1721 83.08628:2093 84.08807:1471 84.96019:3732 87.26014:1482 91.05474:22570 93.07033:26376 95.04957:19364 95.08601:15720 97.06509:4489 98.9846:32878 103.05462:2021 …	7.46429e+06	7608550	7713930	7111882	7655335	7394546	7265519	7455384	7509146
4-Hydroxybenzaldehyde	50.11:796 51.02373:2310 51.77111:682 53.00298:14473 53.03933:1182 55.01863:765 55.28799:618 56.68182:717 60.62763:596 65.03926:22324 74.0159:953 91.0548:1236 95.04852:871 111.04384:1150 112.21558:767 121.02829:2642 121.03956:1332	7.12867e+06	6118308	12372010	8462402	6625698	7880805	5719844	1864330	7985990
5,7,3',4'-Tetrahydroxyflavanone 7-alpha-L-arabinofuranosyl-(1->6)-glucoside	51.62059:683 53.94698:747 55.055:1702 56.78265:837 57.07066:3413 59.33953:823 62.13183:859 63.55653:949 67.05466:1160 71.08629:1617 71.86755:1086 81.0702:1098 95.08554:1218 134.50775:1210 138.25153:1077 149.86154:872 359.21655:9836	7.01441e+06	3347952	3637270	8033864	2142147	16366018	3903117	16517919	2167006
gamma-tocotrienol	54.65321:1388 54.87871:1431 55.05505:12194 57.07069:16099 67.05498:6067 68.76628:1949 69.0706:78328 70.07414:2545 79.05483:3603 81.07054:11782 81.07466:1803 83.08614:15019 87.26686:1782 90.97695:2552 91.05486:2226 93.07032:6014 95.04949:1753 95.08597:10185 97.10144:3817 97.59724:1739 105.07003:4071 105.55502:1640 107.04325:1529 107.08615:10350 109.10143:9350 109.13961:1584 119.0853:3708 121.06441…	6.98029e+06	485619	7548367	7998088	7770750	7915488	8147348	7854923	8121760
3'-Hydroxy-epsilon,epsilon-caroten-3-one	52.02565:1682 53.37891:1538 53.87538:1461 55.05514:5356 57.07075:2987 66.71891:1796 67.05505:3978 68.2905:2049 69.034:1919 69.07069:6142 71.08636:2315 79.05479:4058 81.07042:11377 83.08641:3408 83.49599:1841 90.9775:2191 91.05458:3398 93.07041:15032 95.04973:2170 95.08598:10491 97.0653:2811 105.07018:17376 107.08577:13075 109.10144:12630 111.0805:3279 112.74642:2109 119.08577:21070 121.10144:2357…	6.91282e+06	725173	6876074	7231858	7484713	7854119	7923004	8652606	8554983
2'-Apo-beta-carotenal	50.05338:1440 55.05512:1507 57.07082:2105 60.10386:1827 67.05499:2245 69.07059:5036 75.54607:1767 81.87351:1754 86.15068:1785 90.9772:1665 95.08564:3738 109.1013:6699 123.11674:2700 144.70224:1830 151.76027:1706 168.11479:1695 178.11967:1589 206.39671:1890 261.93115:2046 447.32272:66908 448.32477:11079 465.33267:30911 466.33795:3356 488.35175:15165 489.35397:2626 507.37036:3011	6.46118e+06	380732	6475094	7290785	7348734	7526572	7766696	7467305	7433510
Methyl 1-(methylthio)propyl disulfide	50.01612:1290 51.02374:12031 53.03942:24098 55.01868:10337 55.0549:1635 56.96553:123461 65.03925:10586 65.38459:1222 67.0549:2501 70.30286:1538 71.95247:45750 77.03912:5563 78.04698:3126 79.05474:15696 81.03385:2012 84.96014:58807 91.05455:18503 93.0704:2459 95.04945:23648 102.97053:10112 103.05467:2064 105.04485:12368 115.31613:1503 120.98071:3303 121.0647:10547 148.1722:2024 165.21204:1960	6.20799e+06	6994578	5788249	5717586	6923128	3999136	8663956	5611156	5966144
(9Z)-beta,beta-Carotene	55.05511:6640 56.0356:1572 57.07071:7252 67.05508:9290 67.05824:1956 69.07062:20312 70.16026:1775 79.05483:6554 81.07055:26908 83.08605:6444 91.05443:3791 93.07041:20500 95.08604:35322 97.10188:2380 105.07036:21409 107.0495:19676 107.08593:24150 108.79649:1962 109.10163:19435 119.0857:36247 121.10134:38228 122.10455:2169 123.08031:2048 123.11697:21771 131.08551:5433 133.10106:26910 135.11684:5838…	5.8964e+06	523050	874924	6874707	7367984	8181042	8501608	7567521	7280326
13'-Hydroxy-alpha-tocopherol	55.05515:10775 56.49113:1644 57.03432:3262 57.07072:32288 60.04584:1437 61.45875:1975 62.36663:1577 64.65804:1588 65.45389:1617 67.05499:4281 69.07064:17720 71.04986:8727 71.08629:21337 76.37325:1716 81.07053:10547 83.04985:1909 83.08598:11982 85.10162:10803 89.06012:1594 93.0702:4200 95.08608:12685 97.06526:3504 97.10149:7901 99.04433:2936 105.07015:2688 107.08577:6335 109.06519:14766 109.10155:…	5.18215e+06	405133	5767746	6132156	5715674	5853220	5799692	5758792	6024748
alpha-Tocopherol acetate	50.52835:1368 52.57351:1460 55.05493:3465 57.07069:6071 67.05508:2645 69.07061:9486 71.08611:7156 81.07033:7713 83.086:6363 85.10141:5749 86.50915:1629 86.92437:1524 93.07023:4016 95.08581:10951 97.06517:3207 97.10123:4719 105.06997:3971 107.08546:3964 109.06516:2738 109.10101:8278 111.11671:3581 113.49821:1900 119.0853:3277 121.06495:3012 121.10064:4255 123.07998:2313 123.11635:3289 131.08517:27…	4.57942e+06	315880	756203	5885746	5888484	5999814	5887821	6038681	5862719
delta-Carotene-1,2-epoxide	53.35678:1489 55.05504:2655 57.07062:8372 67.05476:2840 69.07044:4865 69.33401:1697 71.08601:6514 75.80035:1601 81.07022:6776 83.08598:5699 85.10141:3606 95.08579:9505 96.09475:1881 97.10162:2916 105.07002:2904 107.04918:6105 107.08614:3345 109.10124:7177 119.08507:3287 121.10104:4355 123.11665:6844 133.10072:2219 135.22325:2009 137.14198:1993 148.43752:2223 149.05876:3712 157.10143:2367 177.8274…	4.56239e+06	308194	744720	5692569	5630085	5978524	5782166	6089838	6273026
Apo-10'-violaxanthal	55.05513:5516 57.07095:1552 60.94172:1414 67.05499:4557 69.07059:2461 78.23692:1436 79.05476:5385 81.07048:5481 91.05476:5841 93.07041:8651 95.04952:7985 95.08591:4688 97.0646:1971 100.41253:1926 105.07032:17137 106.07372:1974 107.08581:5612 109.10184:3175 112.48135:1619 117.06999:3746 119.08578:12930 119.67727:1761 121.06488:4079 121.10133:3434 123.08033:3517 131.08542:5190 133.10088:3358 135.08…	3.89911e+06	3362459	3616948	3902190	4035834	4112738	3888689	4214536	4059519
Apo-8'-lycopenal	51.12869:2298 55.05499:3998 57.0343:6544 65.0396:2883 69.03424:19650 79.05482:6362 81.03381:3273 83.04972:8065 83.15633:2766 85.02886:5909 89.71606:2965 91.05466:55056 93.07023:5358 103.05477:6538 104.06219:7317 105.07021:4037 107.08578:73649 108.08947:3313 111.04398:4277 117.0704:15345 119.08564:987738 120.08887:42843 129.0542:3178 133.06464:12921 135.0804:34600 205.52708:3068 415.21243:14437	229507	232785	210542	167776	231611	173549	279376	279077	261341
7,8-Dehydroastaxanthianthin	192.87279:2539 218.38466:2217 221.79747:2265 460.22772:3736 533.25409:61933 534.25555:8196 592.2666:3920 593.27454:126811	66869	58846	51145	53491	71380	40955	62174	83098	113863

## Sheet: e) OPLS-DA validation VIP
VIP compounds	Class	VIP score	cvSE	0.5	0.2	0.8	Marker of
2'-Apo-beta-carotenal	Carotenoids	1.68878	0.10088	7.97559e+06	319663	9.27514e+06	0.8
(3R,3'R,13-cis)-beta,beta-Carotene-3,3'-diol	Carotenoids	1.55027	0.1482	3.94173e+06	170839	3.54195e+07	0.8
delta-Carotene-1,2-epoxide	Carotenoids	1.51548	0.127414	5.18543e+06	1.2418e+06	6.93686e+06	0.8
zeta-Carotene epoxide	Carotenoids	1.51381	0.224694	552665	9309.29	2.86158e+06	0.8
Lycoxanthin	Carotenoids	1.49519	0.13708	1.42856e+07	258286	2.96859e+07	0.8
(9Z)-beta,beta-Carotene	Carotenoids	1.45195	0.17779	3.53971e+06	179427	1.01864e+07	0.8
1-hydroxylycopene	Carotenoids	1.45015	0.216988	3.81192e+06	186506	1.91055e+07	0.8
1'-hydroxy-gamma-carotene	Carotenoids	1.40712	0.35422	160629	2479.04	842491	0.8
3,6-Epoxy-5,5',6,6'-tetrahydro-b,b-carotene-3',5,5',6'-tetrol	Carotenoids	1.38403	0.245253	555648	1640.55	1.93196e+06	0.8
beta-Carotinal	Carotenoids	1.37048	0.212219	2.24271e+06	54175.8	4.48111e+06	0.8
2,6-Cyclolycopene-1,5-diol	Carotenoids	1.34397	0.427079	11699.3	5283.91	99690.4	0.8
7,8-Dehydroastaxanthianthin	Carotenoids	1.31999	0.266786	24595.5	3568.26	308659	0.8
beta-Carotene 5,6-epoxide	Carotenoids	1.29588	0.461953	80367.2	34950.3	561304	0.8
7,8-Dihydrolycopene	Carotenoids	1.16392	0.248869	2.00407e+07	622705	2.16426e+07	0.8
9,9'-Diapo-10,9'-retro-carotene-9,9'-dione	Carotenoids	1.14056	0.402889	467661	244989	1.02287e+06	0.8
Apo-14'-zeaxanthinal	Carotenoids	1.66015	0.254134	9.77507e+06	1.10928e+06	7.72483e+06	0.5
10'-Apo-beta-caroten-10'-al	Carotenoids	1.6324	0.22982	4.73108e+08	2.70236e+07	4.4581e+08	0.5
Apo-10'-violaxanthal	Carotenoids	1.56602	0.229763	4.47664e+06	316130	4443159	0.5
3'-Hydroxy-epsilon,epsilon-caroten-3-one	Carotenoids	1.45296	0.465462	10456702	201469	5.63923e+06	0.5
Apo-9-zeaxanthinone	Carotenoids	1.25213	0.295667	1.36417e+06	761211	584057	0.5
Apo-12'-zeaxanthinal	Carotenoids	1.12689	0.169756	499564	147825	469236	0.5
Apo-13-zeaxanthinone	Carotenoids	1.02079	0.663426	360383	1.39344e+06	393907	0.2
VIP compounds	Class	VIP score	cvSE	0.5	0.2	0.8	Marker of
1,4-Dimethoxyglucobrassicin	Glucosinolates	1.51714	0.266968	12897.9	6725.53	369793	0.8
Glucocochlearin	Glucosinolates	1.43756	0.3776	87419.9	45032.9	617279	0.8
Glucoconringiin	Glucosinolates	1.32369	0.602448	308862	348092	1.42113e+06	0.8
Glucohesperalin	Glucosinolates	1.18528	0.220945	141190	227355	638443	0.8
Glucosinalbin	Glucosinolates	1.14488	0.354125	109642	40748.1	233927	0.8
Glucoraphanin	Glucosinolates	1.09433	0.464544	22560.6	18228	85036.1	0.8
Methyl 3-(methylthio)butanoate	Glucosinolates	1.82347	0.102727	1.84346e+08	1.20087e+06	3.9686e+06	0.5
Glucoputranjivin	Glucosinolates	1.21434	0.447791	221189	124751	2477.7	0.5
Glucotropaeolin	Glucosinolates	1.18441	0.575608	170392	80905.7	43405.7	0.5
Glucoiberverin	Glucosinolates	1.12952	0.301866	731143	600931	196004	0.5
Glucosinalbin 4-rhamnoside	Glucosinolates	1.60654	0.5308	120273	1.63409e+06	1109.67	0.2
Glucocleomin	Glucosinolates	1.48215	0.425432	1.02472e+06	6.5312e+06	52082.8	0.2
Gluconapoleiferin	Glucosinolates	1.17155	0.177893	2.09164e+06	2.28044e+06	391362	0.2
Glucoberteroin	Glucosinolates	1.15438	0.645997	14118.3	33411.2	2458.4	0.2
VIP compounds	Class	VIP score	cvSE	0.5	0.2	0.8	Marker of			R2Y(cum)	0.98
Isovitexin 7-(6'''-sinapoylglucoside)	Phenolics	1.53014	0.0831829	4.56718e+07	2.81341e+07	1.58004e+08	0.8			Q2(cum)	0.965
Luteolin 7-malonylglucoside	Phenolics	1.52768	0.294336	45526.6	44306.6	511371	0.8
Chalcone	Phenolics	1.49886	0.164341	2.53348e+07	8.96582e+06	1.21744e+08	0.8
Phlorin	Phenolics	1.49153	0.227175	59006.3	19568.4	8.66008e+06	0.8
Sesaminol glucoside	Phenolics	1.48937	0.322364	486443	172237	8.24744e+06	0.8			ID	total VIP
Juglone	Phenolics	1.48811	0.295644	435089	198473	3.08831e+06	0.8			0.8	67	0.406061
Quercetin 3-O-rhamnosyl-galactoside	Phenolics	1.47893	0.289879	102384	15394.5	782147	0.8			0.5	50	0.30303
Quercetin 3-glucosyl-(1->2)-galactoside 7-glucoside	Phenolics	1.4768	0.229762	1.29441e+07	4.94419e+06	2.00202e+08	0.8			0.2	48	0.290909
Luteolin 4'-sulfate	Phenolics	1.45118	0.486696	74692.7	182458	544248	0.8				165
Eriodictyol 7-glucoside	Phenolics	1.44602	0.279513	5141.43	6388.1	698623	0.8
(7R*,8R*)-3-Methoxy-3',4,7,9,9'-pentahydroxy-8,4'-oxyneolignan 4-xyloside	Phenolics	1.44513	0.25771	441526	166970	1.2137e+06	0.8
Quercetin 3-O-acetyl-rhamnoside	Phenolics	1.43727	0.446362	16597.5	5276.62	866874	0.8
Procyanidin B1	Phenolics	1.43216	0.462685	27411.2	7947.66	201789	0.8
Isoorientin 2''-[p-coumaroyl-(->6)-glucoside]	Phenolics	1.42691	0.328027	38649595	1.5163e+07	2.34682e+08	0.8
Kaempferol 3-arabinoside	Phenolics	1.41511	0.418609	8065.74	7169.01	1.59797e+06	0.8
Apigenin 6-C-glucosyl-8-C-arabinoside	Phenolics	1.41299	0.269321	1.41274e+06	113636	4.31955e+06	0.8
Delphinidin 3,5-di(6''-malonylglucoside)	Phenolics	1.40182	0.424511	64278.4	5256.65	1.15588e+06	0.8
Quercetin 3-(3'',6''-di-p-coumarylglucoside)	Phenolics	1.39905	0.307956	13705.9	12980.8	679195	0.8
5-p-Coumaroylquinic acid	Phenolics	1.39509	0.482071	706958	344814	1.92924e+06	0.8
Quercetin 3-O-glucosyl-xyloside	Phenolics	1.36312	0.316108	52141.1	2969.33	2.0851e+06	0.8
kaempferol 3-O-??-D-glucosyl-(1->2)-glucoside	Phenolics	1.35199	0.475258	10821.9	15830.9	127419	0.8
Delphinidin 3-feruloylglucoside	Phenolics	1.33644	0.428548	3.70757e+06	3.89595e+06	1.09516e+07	0.8
Catechin 3-gallate	Phenolics	1.33225	0.47259	10740.5	4069.29	103068	0.8
Sesaminol glucosyl-(1->2)-[glucosyl-(1->6)]-glucoside	Phenolics	1.32782	0.438222	9452.16	12469.3	488997	0.8
(-)-Arctigenin	Phenolics	1.32497	0.576802	43790	19415	590593	0.8
Ellagic acid glucoside	Phenolics	1.31709	0.464406	11376	10109.3	666827	0.8
Prodelphinidin B4 3'-gallate	Phenolics	1.30893	0.531583	10818.4	12867.1	183251	0.8
Isovitexin 6''-rhamnoside	Phenolics	1.30732	0.381311	45808.7	14518.6	162274	0.8
[14]-Gingerol	Phenolics	1.29664	0.218796	290772	53824.9	325566	0.8
Galloyl glucose	Phenolics	1.29482	0.249055	242075	110819	531416	0.8
Phenol	Phenolics	1.26137	0.574097	34104.6	65959.9	246429	0.8
1-Sinapoyl-2,2'-diferuloylgentiobiose	Phenolics	1.21876	0.390776	7002.86	5949.03	214975	0.8
3-Methylcatechol	Phenolics	1.21301	0.594466	445654	324746	1.76982e+06	0.8
Kaempferol 3-O-(6''-acetyl-galactoside) 7-O-rhamnoside	Phenolics	1.20422	0.289137	2.11162e+06	706854	2.43147e+06	0.8
Quercetin 3-O-rhamnodiglucoside	Phenolics	1.1858	0.41447	1.74132e+08	1.01847e+08	3.47057e+08	0.8
curcumin 4'-O-??-D-gentiobiosyl 4''-O-??-D-glucoside	Phenolics	1.16638	0.441665	14473	10409.3	157222	0.8
Quercetin 3-O-caffeyl-glucoside	Phenolics	1.16036	0.721592	313851	251449	809389	0.8
(-)-Matairesinol 4'-[apiosyl-(1->2)-glucoside]	Phenolics	1.13662	0.544823	38809.3	83482.2	273323	0.8
4-Hydroxybenzaldehyde	Phenolics	1.13063	0.574498	7.11873e+06	5.92835e+06	1.17917e+07	0.8
Epicatechin-(2alpha->7,4alpha->8)-epicatechin 3-galactoside	Phenolics	1.12204	0.376752	20455.9	34418.9	102186	0.8
Feruloyl glucose	Phenolics	1.1063	0.457146	172035	103387	354929	0.8
Isorhamnetin 3-O-(beta-D-glucopyranosyl-(1->6)-beta-D-glucopyranoside)	Phenolics	1.03192	0.827899	10299.1	15796.6	75915.3	0.8
6-Geranylgeranyl 8'-methyl 6,8'-diapocarotene-6,8'-dioate	Phenolics	1.02596	0.575691	19222.2	2564.3	73734.4	0.8
curcumin 4',4''-O-??-D-digentiobioside	Phenolics	1.0028	0.476533	92673.2	38978.7	239178	0.8
7-Hydroxysecoisolariciresinol	Phenolics	1.73128	0.199743	4.46714e+06	128745	89329.9	0.5
Delphinidin 3-glucoside 5-(6''-malonylglucoside)	Phenolics	1.68681	0.104049	6.02251e+06	994716	2413.83	0.5
Quercetin 3-O-sophoroside 7-O-glucuronide	Phenolics	1.47416	0.401673	229611	2022.56	1150.68	0.5
Cyanidin 3-glucoside	Phenolics	1.43775	0.356939	224174	70927	1.17363e+06	0.5
Pelargonidin-3,5-diglucoside	Phenolics	1.39368	0.372785	942011	316631	4814.18	0.5
3,4-Dihydroxyphenylacetic acid	Phenolics	1.37345	0.350448	3.48871e+08	2.70394e+08	1.46641e+07	0.5
5-5'-Dehydrodiferulic acid	Phenolics	1.35628	0.477205	731536	62524.3	22393.7	0.5
3,4',5-Trihydroxy-3',7-dimethoxyflavanone	Phenolics	1.35602	0.27513	332180	248221	22389.8	0.5
6''-Malonylgenistin	Phenolics	1.35126	0.367246	30393.3	10716.2	2463.84	0.5
Malvidin 3-glucoside	Phenolics	1.35091	0.480798	417814	72047.7	159876	0.5
Gallocatechin 3-gallate	Phenolics	1.33064	0.265685	2.43182e+07	1.84175e+07	4.25812e+06	0.5
p-Coumaroyl glycolic acid	Phenolics	1.32557	0.410929	1.85978e+06	133483	43487.4	0.5
7-Hydroxymatairesinol	Phenolics	1.31848	0.50184	225547	31140.8	74157.3	0.5
Cyanidin 3-galactoside p-coumaric acid ester	Phenolics	1.31506	0.350866	67094.4	5883.74	3655.58	0.5
Epigallocatechin 3-sulfate	Phenolics	1.30975	0.302707	1.85066e+06	1182453	190212	0.5
6''-Acetylglycitin	Phenolics	1.29962	0.28903	429318	192687	77775.5	0.5
5,7-Dihydroxy-6-methoxyflavone 5-rhamnoside	Phenolics	1.28288	0.607441	45480.7	127977	887.766	0.5
Pelargonidin 3-O-[2-O-(6-(E)-caffeoyl-beta-D-glucopyranosyl)-6-O-(E)-p-coumaroyl-beta-D-glucopyranoside] 5-O-(beta-D-glucopyranoside)	Phenolics	1.27992	0.0700689	1.1329e+06	663314	15984.5	0.5
Dimethylmatairesinol	Phenolics	1.26286	0.233804	2.16096e+07	2.53404e+06	2.11156e+07	0.5
Jaceosidin	Phenolics	1.2595	0.531287	429507	215391	39537.1	0.5
Epigallocatechin 3-cinnamate	Phenolics	1.22925	0.396575	254551	112048	57917.9	0.5
Kaempferol 3-(2'''-caffeoylsophoroside) 7-cellobioside	Phenolics	1.22546	0.302192	1.36779e+06	1.00452e+06	12679	0.5
Epigallocatechin 3,5-digallate	Phenolics	1.22235	0.479422	405502	222981	37301.7	0.5
Myricetin 3-[galloyl-(->2)-4-acetyl-a-L-rhamnoside]	Phenolics	1.21475	0.393005	521616	439284	57948.1	0.5
Quercetin 3-O-xylosyl-rutinoside	Phenolics	1.20612	0.523709	70729	1473.31	4087.35	0.5
Epigallocatechin 3-(4-methylgallate)	Phenolics	1.19628	0.479456	3.29334e+07	1.83947e+07	979490	0.5
Quercetin 3-coumaroyl-triglucoside	Phenolics	1.18245	0.390459	502368	76867	4729.17	0.5
Pelargonidin 3-(6''-succinyl-glucoside)	Phenolics	1.18017	0.457105	236070	130473	46295.6	0.5
Cyanidin	Phenolics	1.16984	0.458809	314369	104420	285453	0.5
Delphinidin	Phenolics	1.16945	0.459095	1.01464e+06	540944	123539	0.5
Peonidin 3-(6''-acetyl-galactoside)	Phenolics	1.14769	0.431128	308643	16635.6	4976.44	0.5
Delphinidin 3-[6''-(4'''-p-coumaroylrhamnosyl)glucoside] 5-glucoside	Phenolics	1.12687	0.61219	45289	21405.8	5005.1	0.5
Luteolin 7-O-[beta-D-glucuronosyl-(1->2)-beta-D-glucuronide]-4'-O-beta-D-glucuronide	Phenolics	1.0867	0.337833	501643	423215	18806.2	0.5
Cyanidin 3-(6'',6'''-dicaffeylsophoroside) 5-glucoside	Phenolics	1.07851	0.226549	660175	582857	10937.1	0.5
Malvidin 3-(6''-acetyl-galactoside)	Phenolics	1.07335	0.453252	53642.5	12559.5	2317.78	0.5
Malvidin 3-alpha-L-galactoside	Phenolics	1.069	0.308062	115710	4605.56	41652.4	0.5
Luteolinidin	Phenolics	1.66833	0.45374	187598	1.12118e+06	227793	0.2
Cyanidin 3-(6''-succinyl-glucoside)	Phenolics	1.62265	0.585734	809069	6.09659e+06	2249.65	0.2
Pelargonidin 3,5-di-O-glucoside	Phenolics	1.61792	0.266258	41079.8	615221	22436.8	0.2
Cirsimaritin	Phenolics	1.61717	0.299149	335595	3.18326e+06	33855.2	0.2
Cyanidin 3-(3''-malonylglucoside)	Phenolics	1.61437	0.535551	6456.99	222536	985.732	0.2
Quercetin 3-(6''-malonyl-glucoside)	Phenolics	1.60851	0.52629	1185.78	133317	2004.61	0.2
Norathyriol	Phenolics	1.6082	0.587203	25952.9	450219	13763.4	0.2
Epicatechin 3-p-hydroxybenzoate	Phenolics	1.6073	0.456658	1.88347e+06	9.22237e+06	367920	0.2
Malvidin 3-(6''-p-coumarylglucoside)	Phenolics	1.60228	0.39833	1037.12	44012	1037.12	0.2
Eriodictyol 7-(6-coumaroylglucoside)	Phenolics	1.54364	0.615619	3563.7	334813	1008.26	0.2
Catechin-(4alpha->8)-pelargonidin 3'-glucoside	Phenolics	1.5421	0.446718	251020	1.07704e+06	23225.5	0.2
Luteolin 7-O-diglucuronide	Phenolics	1.52124	0.81458	24065.9	408304	1634.05	0.2
Gardenin B	Phenolics	1.51998	0.424767	126353	802012	79908	0.2
Protocatechuic acid 4-O-sulphate	Phenolics	1.48598	0.352169	2.59463e+06	1.05932e+07	25080.7	0.2
Cyanidin 3-(6''-acetyl-galactoside)	Phenolics	1.44214	0.367072	5896.95	166471	2006.79	0.2
Kaempferol 3-glucuronide	Phenolics	1.44192	0.76939	12389.5	79338.2	3910.52	0.2
Isorhamnetin 7-rhamnoside	Phenolics	1.39873	0.352912	3.08588e+06	5.46941e+06	1.4633e+06	0.2
Petunidin 3-galactoside	Phenolics	1.38361	0.837082	362909	2.62441e+06	367533	0.2
Cyanidin 3-O-(2"-xylosyl-6"-glucosyl-galactoside)	Phenolics	1.37601	0.547388	231182	662751	186484	0.2
Delphinidin 3-(acetylglucoside)	Phenolics	1.34593	0.603997	8115.47	120074	4341.18	0.2
6''-Malonyldaidzin	Phenolics	1.33893	0.495659	116093	728289	34074.2	0.2
Epicatechin 3-sulfate	Phenolics	1.33749	0.193864	2.96657e+06	3.5735e+06	219019	0.2
Apigenin 7-O-glucuronide	Phenolics	1.33673	0.461982	10766.8	88161.3	6952.86	0.2
Peonidin 3-(6''-malonyl-glucoside) 5-glucoside	Phenolics	1.32479	0.304255	41597.4	237769	7605.21	0.2
Pelargonidin 3-glucoside	Phenolics	1.30959	0.522408	322640	622037	22446.8	0.2
(-)-Matairesinol	Phenolics	1.29814	0.530006	142265	25391.8	4208.44	0.2
Apigeninidin 5-(5''-caffeylarabinoside)	Phenolics	1.29039	0.235223	50412.3	80036.3	5507.76	0.2
Malvidin 3-arabinoside	Phenolics	1.28461	0.146568	101252	160535	43566.9	0.2
Salvianolic acid K	Phenolics	1.26716	0.253741	486490	26311.5	2.29421e+06	0.2
Dihydroresveratrol 3-sulfate	Phenolics	1.25638	0.306952	997253	1.58563e+06	33667.1	0.2
Delphinidin 3-xyloside	Phenolics	1.2234	0.22446	382866	531592	12706.3	0.2
Cyanidin 3-O-(6-trans-p-coumaroyl-2-O-beta-D-xylopyranosyl)-beta-D-glucopyranoside	Phenolics	1.22074	0.554792	13426.8	40050.8	2953.4	0.2
Myricetin 3-arabinofuranoside	Phenolics	1.2114	0.717096	401841	976656	257836	0.2
cis-Resveratrol-3,4'-O-beta-diglucoside	Phenolics	1.2054	0.85135	836.791	131371	469.597	0.2
Paeoniflorin	Phenolics	1.19619	0.446617	147091	265004	7355.8	0.2
Myricetin 3-galactoside	Phenolics	1.17334	1.02383	5082	114039	3624.44	0.2
delta-Viniferin	Phenolics	1.17082	0.274957	103701	144747	2425.3	0.2
Gallic acid	Phenolics	1.13377	0.151901	1.02754e+07	1.03655e+07	2.49149e+06	0.2
Chrysoeriol 7-(6''-malonylglucoside)	Phenolics	1.12867	0.216591	208164	440404	3559.55	0.2
5,7-Dihydroxy-3',4'-dimethoxy-8-(3-hydroxy-3-methylbutyl)-isoflavone 7-glucoside	Phenolics	1.12262	0.337479	63089.7	122927	31258	0.2
Pebrellin	Phenolics	1.10573	0.0786233	520604	647719	30979.9	0.2
Pelargonidin 3-rhamnoside	Phenolics	1.07291	0.505352	98163.5	145398	4778.68	0.2
Medioresinol	Phenolics	1.00555	0.411134	200630	322978	29142	0.2
VIP compounds	Class	VIP score	cvSE	0.5	0.2	0.8	Marker of
13'-Hydroxy-alpha-tocopherol	Tocopherols	1.52713	0.214285	5.1258e+06	1.22331e+06	1.05162e+07	0.8
d-Tocotrienol	Tocotrienols	1.55266	0.221838	1.45987e+07	966453	3.94e+07	0.8
1'-Carboxy-gamma-tocotrienol	Tocotrienols	1.72699	0.339921	2.32913e+07	1.67426e+06	1.50482e+07	0.5
(R)-alpha-Tocotrienol	Tocotrienols	1.7216	0.121234	1.00302e+07	519026	1.94854e+06	0.5
alpha-Tocopherol acetate	Tocopherols	1.68751	0.0760164	7.20402e+06	121537	7.05355e+06	0.5
gamma-tocotrienol	Tocotrienols	1.71151	0.234629	1.39765e+07	1113173	2094689	0.5
