# Supplementary material for: The Combination of Untargeted Metabolomics with Response Surface Methodology to Optimize the Functional Potential of Common Duckweed (Lemna minor L.)
Source: Antioxidants (Basel). 2023 Jan 29;12(2):313. doi: 10.3390/antiox12020313 (PMC9952736; doi:10.3390/antiox12020313)
Supplement: Supplementary file 1 [file antioxidants-12-00313-s001.zip › Table S2.xlsx]

## Sheet: Table S2
		Y12	Y13	Y14	Y15	Y16	Y17	Y18	Y19	Y20	Y21
		DPPH	ABTS	CUPRAC	MCA	PMD	AChE	BChE	Tyrosinase	Amylase	Glucosidase
Y1	Anthocyanins	-0.734933	-0.60032	-0.563744	-0.384596	-0.348906	0.422854	0.573535	-0.320776	-0.192067	0.277436
Y2	Flavanols	-0.865001	-0.767667	-0.747285	-0.611852	-0.554344	0.545973	0.765726	-0.338495	-0.164419	0.166923
Y3	Other flavanoids	0.801587	0.882728	0.895978	0.904881	0.744379	-0.674225	-0.851023	0.476681	0.511954	-0.138703
Y4	Flavonols	0.77876	0.864693	0.880561	0.910315	0.776445	-0.649267	-0.795071	0.48702	0.576717	-0.0706829
Y5	LMW phenolics	0.275557	0.382801	0.282089	0.341836	0.275303	-0.47723	-0.442499	0.132762	0.173689	-0.200983
Y6	Phenolic acids	-0.848387	-0.703797	-0.673618	-0.565355	-0.440713	0.511113	0.706176	-0.302975	-0.0930995	0.0196738
Y7	Stilbenes	-0.64015	-0.721664	-0.784762	-0.732113	-0.58051	0.636046	0.689459	-0.538048	-0.639237	0.246053
Y8	Total Flavonoids	0.644232	0.790697	0.818125	0.900744	0.740086	-0.61243	-0.726336	0.468968	0.620167	-0.0545958
Y9	Total phenols	-0.766646	-0.592924	-0.593383	-0.468003	-0.362345	0.37337	0.577356	-0.267346	-0.0487003	-0.0366734
Y10	Carotenoids	0.354269	0.472624	0.558804	0.487009	0.404366	-0.352532	-0.295525	0.210389	0.682622	-0.153257
Y11	Glucosinolates	-0.539098	-0.271677	-0.160983	-0.0432758	-0.138958	0.201469	0.35343	0.0521658	0.516342	-0.0159016
		p-value
		Y12	Y13	Y14	Y15	Y16	Y17	Y18	Y19	Y20	Y21
		DPPH	ABTS	CUPRAC	MCA	PMD	AChE	BChE	Tyrosinase	Amylase	Glucosidase
Y1	Anthocyanins	1.90301e-05	0.00118568	0.00270643	0.0523822	0.0806447	0.03138	0.0021902	0.110098	0.347228	0.170004
Y2	Flavanols	1.19379e-08	4.7129e-06	1.15178e-05	0.000895163	0.00329642	0.00391072	5.15093e-06	0.0907494	0.42219	0.415057
Y3	Other flavanoids	8.57396e-07	2.42454e-09	6.17288e-10	2.21155e-10	1.29947e-05	0.000158866	3.61073e-08	0.0138149	0.00750429	0.499203
Y4	Flavonols	2.78871e-06	1.22495e-08	2.98556e-09	1.12368e-10	3.1189e-06	0.000332255	1.2186e-06	0.0116264	0.00204176	0.73151
Y5	LMW phenolics	0.173034	0.0535867	0.16266	0.0874079	0.173446	0.0136907	0.0235958	0.517934	0.396124	0.324865
Y6	Phenolic acids	4.39329e-08	6.02904e-05	0.000161875	0.00261494	0.024231	0.00761993	5.54904e-05	0.132448	0.651014	0.924003
Y7	Stilbenes	0.000428091	3.16885e-05	2.07337e-06	2.12608e-05	0.00187612	0.000478573	9.77908e-05	0.00457935	0.000438893	0.225643
Y8	Total Flavonoids	0.000382548	1.53233e-06	3.30619e-07	3.60654e-10	1.54856e-05	0.00088238	2.65688e-05	0.0156599	0.000726001	0.791093
Y9	Total phenols	4.93897e-06	0.0014121	0.00139704	0.0159045	0.0688928	0.060274	0.002013	0.18672	0.813238	0.858832
Y10	Carotenoids	0.0757848	0.0147616	0.00300411	0.0116285	0.0404709	0.0773339	0.142718	0.302249	0.000122007	0.454786
Y11	Glucosinolates	0.00448558	0.179411	0.432084	0.833738	0.498408	0.323671	0.0765301	0.800203	0.00692456	0.938544
